# Supplementary material for: Mimicked synthetic ribosomal protein complex for benchmarking crosslinking mass spectrometry workflows
Source: Nat Commun. 2022 Jul 8;13:3975. doi: 10.1038/s41467-022-31701-w (PMC9270371; doi:10.1038/s41467-022-31701-w)
Supplement: Supplementary file 4 — Supplementary Data 1 [file 41467_2022_31701_MOESM4_ESM.xlsx]

## Sheet: Supplementary Table 1
Supplementary Data 1: List of synthesized peptides and allocation to their crosslink group
ID number	tryptic sequence (miscleavage at XL site)	synthesized sequence (Ac = acetyl, Am = amide, N3 = azide)	group annotation in main library	group annotation in enrichable library	group annotation in acidic library	annotated protein accession number
1	VALVAKIGENINIR	Ac-WGGGGRVALVAKIGENINIR	1;11	1;9	no	P0A6P1
2	EIAEKMVEGR	Ac-WGGGGREIAEKMVEGR	1;12	1;10	no	P0A6P1
3	KAGNVAADGVIK	Ac-WGGGGRKAGNVAADGVIK(N3)	1;13	no	no	P0A6P1
4	EFIAKLQANPAK	Ac-WGGGGREFIAKLQANPAK(N3)	1;14	no	no	P27302
5	MAALMKQR	Ac-WGGGGRMAALMKQR	1;15	1;11	no	P27302
6	ILKCGFR	Ac-WGGGGRILKCGFR	1;16	1;12	no	P0AG44
7	VKDLPGVR	Ac-WGGGGRVKDLPGVR	1;17	1;13	no	P0A7S3
8	MAHIEKQAGELQEK	Ac-WGGGGRMAHIEKQAGELQEK(N3)	1;18	no	no	P0A7W1
9	QAGELQEKLIAVNR	Ac-WGGGGRQAGELQEKLIAVNR	1;19	1;14	no	P0A7W1
10	EVPAAIQKAMEK	Ac-WGGGGREVPAAIQKAMEK(N3)	1;20	no	no	P0A7W1
11	VKGGFTVELNGIR	Ac-WGGGGRVKGGFTVELNGIR	2;11	1;15	no	P0AG67
12	ITDVEVLKAQFEEER	Ac-WGGGGRITDVEVLKAQFEEER	2;12	1;16	no	P0A6P1
13	TGAGMMDCKK	Ac-WGGGGRTGAGMMDCKK(N3)	2;13	no	no	P0A6P1
14	KAGFVTR	Ac-WGGGGRKAGFVTR	2;14	2;9	no	P0A7X3
15	HKATLLGLGLR	Ac-WGGGGRHKATLLGLGLR	2;15	2;10	no	P0AG51
16	MAKTIK	Ac-WGGGGRMAKTIK(N3)	2;16	no	no	P0AG51
17	VKHPSEIVNVGDEITVK	Ac-WGGGGRVKHPSEIVNVGDEITVK(N3)	2;17	no	no	P0AG67
18	ITLNMGVGEAIADKK	Ac-WGGGGRITLNMGVGEAIADKK(N3)	2;18	no	no	P62399
19	QCKANPWQQFAETHNK	Ac-WGGGGRQCKANPWQQFAETHNK(N3)	2;19	no	no	P0AG67
20	ANPWQQFAETHNKGDR	Ac-WGGGGRANPWQQFAETHNKGDR	2;20	2;11	no	P0AG67
21	AMEKAR	Ac-WGGGGRAMEKAR	3;11	2;12	no	P0A7W1
22	IGVPFVDGGVIKAEVVAHGR	Ac-WGGGGRIGVPFVDGGVIKAEVVAHGR	3;12	2;13	no	P0AG48
23	DTLHLEGKELEFK	Ac-WGGGGRDTLHLEGKELEFK(N3)	3;13	no	no	P0AG67
24	TDKFIVR	Ac-WGGGGRTDKFIVR	3;14	2;14	no	P60422
25	TVGQLLKEHNAEVTGFIR	Ac-WGGGGRTVGQLLKEHNAEVTGFIR	3;15	2;15	no	P0A6P1
26	MAEITASLVKELR	Ac-WGGGGRMAEITASLVKELR	3;16	2;16	no	P0A6P1
27	SGAIKAAK	Ac-WGGGGRSGAIKAAK(N3)	3;17	no	no	P0A6P1
28	VVSMPSTDAFDKQDAAYR	Ac-WGGGGRVVSMPSTDAFDKQDAAYR	3;18	3;9	no	P27302
29	AVEEARAVTDKPSLLMCK	Ac-WGGGGRAVEEARAVTDKPSLLMCK(N3)	3;19	no	no	P27302
30	FAAYAKAYPQEAAEFTR	Ac-WGGGGRFAAYAKAYPQEAAEFTR	3;20	3;10	no	P27302
31	DFLKHNPQNPSWADR	Ac-WGGGGRDFLKHNPQNPSWADR	4;11	3;11	no	P27302
32	EAGQAKESAWNEK	Ac-WGGGGREAGQAKESAWNEK(N3)	4;12	no	no	P27302
33	MKGEMPSDFDAK	Ac-WGGGGRMKGEMPSDFDAK(N3)	4;13	no	no	P27302
34	DIDGHDAASIKR	Ac-WGGGGRDIDGHDAASIKR	4;14	3;12	no	P27302
35	IGVLVAAKGADEELVK	Ac-WGGGGRIGVLVAAKGADEELVK(N3)	4;15	no	no	P0A6P1
36	LQANPAKIASR	Ac-WGGGGRLQANPAKIASR	4;16	3;13	no	P27302
37	VVEPLITLAKTDSVANR	Ac-WGGGGRVVEPLITLAKTDSVANR	4;17	3;14	no	P0AG44
38	HEIIKTTLPK	Ac-WGGGGRHEIIKTTLPK(N3)	4;18	no	no	P0AG44
39	TTLPKAK	Ac-WGGGGRTTLPKAK(N3)	4;19	no	no	P0AG44
40	MAVQQNKPTRSK	Ac-WGGGGRMAVQQNKPTRSK(N3)	4;20	no	no	P0A7N4
41	TSGEKHLR	Ac-WGGGGRTSGEKHLR	5;11	3;15	no	P0A7N4
42	VFQTHSPVVDSISVKR	Ac-WGGGGRVFQTHSPVVDSISVKR	5;12	3;16	1;9	P0A7K6
43	KISNGEGVER	Ac-WGGGGRKISNGEGVER	5;13	4;9	no	P0A7K6
44	AKLYYLR	Ac-WGGGGRAKLYYLR	5;14	4;10	no	P0A7K6
45	LDLYITVKGGGISGQAGAIR	Ac-WGGGGRLDLYITVKGGGISGQAGAIR	5;15	4;11	no	P0A7X3
46	KSSAAR	Ac-WGGGGRKSSAAR	5;16	4;12	no	P0A7X3
47	AFNAKTDSIEK	Ac-WGGGGRAFNAKTDSIEK(N3)	5;17	no	no	P0A7J7
48	TIKITQTR	Ac-WGGGGRTIKITQTR	5;18	4;13	no	P0AG51
49	VAKSNVPALEACPQK	Ac-WGGGGRVAKSNVPALEACPQK(N3)	5;19	no	no	P0A7S3
50	SNVPALEACPQKR	Ac-WGGGGRSNVPALEACPQKR	5;20	4;14	6;12	P0A7S3
51	SKYGVK	Ac-WGGGGRSKYGVK(N3)	6;11	no	no	P0A7S3
52	DEADEKDAIATVNK	Ac-WGGGGRDEADEKDAIATVNK(N3)	6;12	no	no	P0AG67
53	VGFGYGKAR	Ac-WGGGGRVGFGYGKAR	6;13	4;15	no	P0A7W1
54	KLMTEFNYNSVMQVPR	Ac-WGGGGRKLMTEFNYNSVMQVPR	6;14	4;16	no	P62399
55	GLDITITTTAKSDEEGR	Ac-WGGGGRGLDITITTTAKSDEEGR	6;15	5;9	no	P62399
56	QGYPIGCKVTLR	Ac-WGGGGRQGYPIGCKVTLR	6;16	5;10	no	P62399
57	GLSAKSFDGR	Ac-WGGGGRGLSAKSFDGR	6;17	5;11	no	P62399
58	SVAGFKIR	Ac-WGGGGRSVAGFKIR	6;18	5;12	no	P62399
59	MYAVFQSGGKQHR	Ac-WGGGGRMYAVFQSGGKQHR	6;19	5;13	no	P0AG48
60	KQQGHR	Ac-WGGGGRKQQGHR	6;20	5;14	no	P0AG48
61	QLGEDPWVAIAKR	Ac-WGGGGRQLGEDPWVAIAKR	7;11	5;15	no	P0AG67
62	YPEGTKLTGR	Ac-WGGGGRYPEGTKLTGR	7;12	5;16	no	P0AG67
63	FWVESEKR	Ac-WGGGGRFWVESEKR	7;13	6;9	no	P0A7M2
64	SHALNATKR	Ac-WGGGGRSHALNATKR	4;7;14;15	6;10	no	P0A7M2
65	VSAKGMR	Ac-WGGGGRVSAKGMR	7;15	6;11	no	P0A7M2
66	KDIHPK	Ac-WGGGGRKDIHPK(N3)	7;16	no	no	P0A7M9
67	SHPFYTGKLR	Ac-WGGGGRSHPFYTGKLR	7;17	6;12	no	P0A7N1
68	IGSTIKTDR	Ac-WGGGGRIGSTIKTDR	7;18	6;13	no	P0A7N1
69	NFGKHPVTPWGVQTK	Ac-WGGGGRNFGKHPVTPWGVQTK(N3)	7;19	no	no	P60422
70	HPVTPWGVQTKGK	Ac-WGGGGRHPVTPWGVQTKGK(N3)	7;20	no	no	P60422
71	HVVKVVNPELHK	Ac-WGGGGRHVVKVVNPELHK(N3)	8;11	no	no	P60422
72	HIGGGHKQAYR	Ac-WGGGGRHIGGGHKQAYR	8;12	6;14	no	P60422
73	YILAPKGLK	Ac-WGGGGRYILAPKGLK(N3)	8;13	no	no	P60422
74	DLETQSQDGTFDKLTK	Ac-WGGGGRDLETQSQDGTFDKLTK(N3)	8;14	no	no	P0A7V0
75	DMLKAGVHFGHQTR	Ac-WGGGGRDMLKAGVHFGHQTR	8;15	6;15	no	P0A7V0
76	MTDKLTSLR	Ac-WGGGGRMTDKLTSLRGGGG-Am	8;16	6;16	no	P0A870
77	QPHAKGR	Ac-WGGGGRQPHAKGRGGGG-Am	8;17	7;9	no	P25888
78	DYSKYLNIR	Ac-WGGGGRDYSKYLNIRGGGG-Am	8;18	7;10	no	P25888
79	ASFDKANR	Ac-WGGGGRASFDKANRGGGG-Am	8;19	7;11	no	P0A715
80	EGGNEKVILCDR	Ac-WGGGGREGGNEKVILCDRGGGG-Am	8;20	7;12	no	P0A715
81	MTGRELKPHDR	Ac-WGGGGRMTGRELKPHDRGGGG-Am	9;11	7;13	no	P0A9Q1
82	VVNSKEDIR	Ac-WGGGGRVVNSKEDIRGGGG-Am	9;12	7;14	no	P0A836
83	EAEKYANPIPSR	Ac-WGGGGREAEKYANPIPSRGGGG-Am	9;13	7;15	no	P21499
84	SMKQAIYDPENR	Ac-WGGGGRSMKQAIYDPENRGGGG-Am	9;14	7;16	no	P21499
85	VGAATEVEMKEK	Ac-WGGGGRVGAATEVEMKEK(N3)	9;15	no	no	P0A6F5
86	LWDKETLEK	Ac-WGGGGRLWDKETLEK(N3)	9;16	no	no	P0A7D7
87	LSYDTEASIAKAK	Ac-WGGGGRLSYDTEASIAKAK(N3)	9;17	no	no	P0A870
88	QMKAIDDLVK	Ac-WGGGGRQMKAIDDLVK(N3)	9;18	no	no	P0A715
89	ESVLPKAVTAR	Ac-WGGGGRESVLPKAVTAR	9;19	8;9	no	P27302
90	EKLQER	Ac-WGGGGREKLQER	9;20	8;10	no	P0A6F5
91	AQSLKEIK	Ac-WGGGGRAQSLKEIK(N3)	10;11	no	no	P00956
92	GEVKGK	Ac-WGGGGRGEVKGK(N3)	10;12	no	no	P0ABB0
93	QLDHGQKVTELLK	Ac-WGGGGRQLDHGQKVTELLK(N3)	10;13	no	no	P0ABB0
94	GLKVALSK	Ac-WGGGGRGLKVALSK(N3)	10;14	no	no	P00956
95	DVKFGNDAR	Ac-WGGGGRDVKFGNDAR	10;15	8;11	no	P0A6F5
96	DAAAAVGKAVAER	GGGG-AmRDAAAAVGKAVAER	10;16	8;12	no	P0C018
97	KLQLVGVGYR	GGGG-AmRKLQLVGVGYR	10;17	8;13	no	P0AG55
98	VAVIKAVR	GGGG-AmRVAVIKAVR	10;18	8;14	no	P0A7K2
99	MQKQAELYR	Ac-WGGGGRMQKQAELYR	10;19	8;15	no	P0A7D7
100	ATIDGLENMNSPEMVAAKR	Ac-WGGGGRATIDGLENMNSPEMVAAKR	10;20	8;16	no	P0A7W1
101	QALELPR	Ac-WGGGGRQALELPRGGGG-Am	no	no	1;7	P0A850
102	SQAIEGLVK	Ac-WGGGGRSQAIEGLVKGGGG-Am	no	no	1;8	P0A850
103	SELVNVAK	Ac-WGGGGRSELVNVAKGGGG-Am	no	no	1;10	P0A850
104	MTEAMK	Ac-WGGGGRMTEAMKGGGG-Am	no	no	1;11	P37095
105	IDGLGIK	Ac-WGGGGRIDGLGIKGGGG-Am	no	no	1;12	P37095
106	LPLAEFHR	Ac-WGGGGRLPLAEFHRGGGG-Am	no	no	1;13	P37095
107	QTAFMDSMK	Ac-WGGGGRQTAFMDSMKGGGG-Am	no	no	2;7	P37095
108	ITLSTQPADAR	Ac-WGGGGRITLSTQPADARGGGG-Am	no	no	2;8	P37095
109	GITFDSGGYSIK	Ac-WGGGGRGITFDSGGYSIKGGGG-Am	no	no	2;9	P37095
110	EQGYMGLHTVGR	Ac-WGGGGREQGYMGLHTVGRGGGG-Am	no	no	2;10	P37095
111	EAGQAK	Ac-WGGGGREAGQAKGGGG-Am	no	no	2;11	P27302
112	LTAEGVK	Ac-WGGGGRLTAEGVKGGGG-Am	no	no	2;12	P27302
113	QDAAYR	Ac-WGGGGRQDAAYRGGGG-Am	no	no	2;13	P27302
114	ALSMDAVQK	Ac-WGGGGRALSMDAVQKGGGG-Am	no	no	3;7	P27302
115	QNLAQQER	Ac-WGGGGRQNLAQQERGGGG-Am	no	no	3;8	P27302
116	QDGPTALILSR	Ac-WGGGGRQDGPTALILSRGGGG-Am	no	no	3;9	P27302
117	AVTDKPSLLMCK	Ac-WGGGGRAVTDKPSLLMCKGGGG-Am	no	no	3;10	P27302
118	VLDAAVAGK	Ac-WGGGGRVLDAAVAGKGGGG-Am	no	no	3;11	P0A6P1
119	TGAGMMDCK	Ac-WGGGGRTGAGMMDCKGGGG-Am	no	no	3;12	P0A6P1
120	AGNVAADGVIK	Ac-WGGGGRAGNVAADGVIKGGGG-Am	no	no	3;13	P0A6P1
121	MAEITASLVK	Ac-WGGGGRMAEITASLVKGGGG-Am	no	no	4;7	P0A6P1
122	EAAPAK	Ac-WGGGGREAAPAKGGGG-Am	no	no	4;8	P0A9Q7
123	AELGIPK	Ac-WGGGGRAELGIPKGGGG-Am	no	no	4;9	P0A9Q7
124	ALIVTDR	Ac-WGGGGRALIVTDRGGGG-Am	no	no	4;10	P0A9Q7
125	AVQDVILK	Ac-WGGGGRAVQDVILKGGGG-Am	no	no	4;11	P0A9Q7
126	AAALAAADAR	Ac-WGGGGRAAALAAADARGGGG-Am	no	no	4;12	P0A9Q7
127	YPLISELK	Ac-WGGGGRYPLISELKGGGG-Am	no	no	4;13	P0A9Q7
128	YNANDNPTK	Ac-WGGGGRYNANDNPTKGGGG-Am	no	no	5;7	P0A9Q7
129	TGDTISGK	Ac-WGGGGRTGDTISGKGGGG-Am	no	no	5;8	P0AG30
130	MNLTELK	Ac-WGGGGRMNLTELKGGGG-Am	no	no	5;9	P0AG30
131	VFPAIDYNR	Ac-WGGGGRVFPAIDYNRGGGG-Am	no	no	5;10	P0AG30
132	GTGNMELHLSR	Ac-WGGGGRGTGNMELHLSRGGGG-Am	no	no	5;11	P0AG30
133	AGNDANR	Ac-WGGGGRAGNDANRGGGG-Am	no	no	5;12	P00864
134	VLGETIK	Ac-WGGGGRVLGETIKGGGG-Am	no	no	5;13	P00864
135	ATDLFLK	Ac-WGGGGRATDLFLKGGGG-Am	no	no	6;7	P00864
136	MVEVNACLK	Ac-WGGGGRMVEVNACLKGGGG-Am	no	no	6;8	P00864
137	LPVEFVPVR	Ac-WGGGGRLPVEFVPVRGGGG-Am	no	no	6;9	P00864
138	MNEQYSALR	Ac-WGGGGRMNEQYSALRGGGG-Am	no	no	6;10	P00864
139	SLTEIK	Ac-WGGGGRSLTEIKGGGG-Am	no	no	6;11	P0A7Z4
140	HWDQQK	Ac-WGGGGRHWDQQKGGGG-Am	no	no	6;13	P25665
141	AQESYWAGNSTR	Ac-WGGGGRAQESYWAGNSTRGGGG-Am	no	no	7;	P25665
