# Supplementary material for: Mimicked synthetic ribosomal protein complex for benchmarking crosslinking mass spectrometry workflows
Source: Nat Commun. 2022 Jul 8;13:3975. doi: 10.1038/s41467-022-31701-w (PMC9270371; doi:10.1038/s41467-022-31701-w)
Supplement: Supplementary file 5 — Supplementary Data 2 [file 41467_2022_31701_MOESM5_ESM.xlsx]

## Sheet: SupplementaryTable 2
Supplementary Data 2; # of unique XL sites			total number							correct number					false number						FDR
			MeroX	xiSearch	Annika	XlinkX	pLink	MaxLynx	xiSearch	MeroX	Annika	XlinkX	pLink	MaxLynx	MeroX	xiSearch	Annika	XlinkX	pLink	MaxLynx	MeroX	Annika	XlinkX	pLink	xiSearch	MaxLynx
main library	DSSO	replicate 1	638	623	581	463	420	585	606	593	563	447	400	568	45	17	18	16	20	17	0.0705329	0.0309811	0.0345572	0.047619	0.0272873	0.0290598
		replicate 2	612	522	599	510	385	608	512	580	583	482	373	600	32	10	16	28	12	8	0.0522876	0.0267112	0.054902	0.0311688	0.0191571	0.0131579
		replicate 3	724	663	715	605	564	711	630	688	697	579	541	695	36	33	18	26	23	16	0.0497238	0.0251748	0.0429752	0.0407801	0.0497738	0.0225035
		average	658	602.667	631.667	526	456.333	634.667	582.667	620.333	614.333	502.667	438	621	37.6667	20	17.3333	23.3333	18.3333	13.6667	0.0572442	0.0274406	0.0443599	0.0401753	0.0331858	0.0215336
		standard deviation	58.6174	74.1543	72.7278	72.3395	94.8701	67.0994	62.3645	58.9604	72.2865	68.3837	90.2164	66.053	6.65833	11.7898	1.1547	6.4291	5.68624	4.93288	-	-	-	-	-	-
	DSBU	replicate 1	804	-	594	590	412	764	-	752	572	528	398	741	52	-	22	62	14	23	0.0646766	0.037037	0.105085	0.0339806		0.0301047
		replicate 2	746	-	561	550	428	676	-	697	547	512	412	666	49	-	14	38	16	10	0.0656836	0.0249554	0.0690909	0.0373832		0.0147929
		replicate 3	751	-	520	546	455	682	-	695	508	512	434	667	56	-	12	34	21	15	0.0745672	0.0230769	0.0622711	0.0461538		0.0219941
		average	767	-	558.333	562	431.667	707.333	-	714.667	542.333	517.333	414.667	691.333	52.3333	-	16	44.6667	17	16	0.0682312	0.0286567	0.0794781	0.0393822		0.0226202
		standard deviation	32.1403	-	37.072	24.3311	21.7332	49.1664	-	32.3471	32.2542	9.2376	18.1475	43.0155	3.51188	-	5.2915	15.1438	3.60555	6.55744	-	-	-	-		-
	CDI	replicate 1	86	-	68	44	39	83	-	84	62	40	37	79	2	-	6	4	2	4	0.0232558	0.0882353	0.0909091	0.0512821		0.0481928
		replicate 2	83	-	65	44	47	61	-	77	63	40	45	58	6	-	2	4	2	3	0.0722892	0.0307692	0.0909091	0.0425532		0.0491803
		replicate 3	73	-	54	37	43	54	-	67	47	35	39	50	6	-	7	2	4	4	0.0821918	0.12963	0.0540541	0.0930233		0.0740741
		average	80.6667	-	62.3333	41.6667	43	66	-	76	57.3333	38.3333	40.3333	62.3333	4.66667	-	5	3.33333	2.66667	3.66667	0.0592456	0.0802139	0.08	0.0620155		0.0555556
		standard deviation	6.80686	-	7.37111	4.04145	4	15.1327	-	8.544	8.96289	2.88675	4.16333	14.9778	2.3094	-	2.64575	1.1547	1.1547	0.57735	-	-	-	-		-
enrichable sublibrary	DSSO	replicate 1	426	-	400	392	393	469	-	391	383	367	362	454	35	-	17	25	31	15	0.0821596	0.0425	0.0637755	0.0788804		0.0319829
		replicate 2	435	-	423	384	405	478	-	398	399	358	370	461	37	-	24	26	35	17	0.0850575	0.0567376	0.0677083	0.0864198		0.0355649
		replicate 3	392	-	352	323	293	423	-	354	338	302	276	411	38	-	14	21	17	12	0.0969388	0.0397727	0.0650155	0.0580205		0.0283688
		average	417.667	-	391.667	366.333	363.667	456.667	-	381	373.333	342.333	336	442	36.6667	-	18.3333	24	27.6667	14.6667	0.0877893	0.0468085	0.0655141	0.076077		0.0321168
		standard deviation	22.6789	-	36.2261	37.7403	61.4925	29.5014	-	23.6432	31.628	35.2184	52.1153	27.074	1.52753	-	5.1316	2.64575	9.45163	2.51661	-	-	-	-		-
	DSBSO	replicate 1	409	-	370	363	387	416	-	375	362	334	350	408	34	-	8	29	37	8	0.0831296	0.0216216	0.0798898	0.0956072		0.0192308
		replicate 2	407	-	361	347	382	407	-	382	355	323	349	398	25	-	6	24	33	9	0.0614251	0.0166205	0.0691643	0.0863874		0.022113
		replicate 3	378	-	347	299	291	382	-	361	334	276	271	376	17	-	13	23	20	6	0.0449735	0.037464	0.0769231	0.0687285		0.0157068
		average	398	-	359.333	336.333	353.333	401.667	-	372.667	350.333	311	323.333	394	25.3333	-	9	25.3333	30	7.66667	0.0636516	0.0250464	0.0753221	0.0849057		0.0190871
		standard deviation	17.3494	-	11.5902	33.3067	54.0401	17.6163	-	10.6927	14.5717	30.8058	45.3248	16.3707	8.5049	-	3.60555	3.21455	8.88819	1.52753	-	-	-	-		-
acidic library	ADH, XL in separate gorups	replicate 1	26	123	-	22	111	95	104	21	-	21	104	90	5	19	-	1	7	5	0.192308	-	0.0454545	0.0630631	0.154472	0.0526316
		replicate 2	36	102	-	18	88	95	88	29	-	17	82	86	7	14	-	1	6	9	0.194444	-	0.0555556	0.0681818	0.137255	0.0947368
		replicate 3	32	98	-	53	102	83	90	26	-	44	91	78	6	8	-	9	11	5	0.1875	-	0.169811	0.107843	0.0816327	0.060241
		average	31.3333	107.667	-	31	100.333	91	94	25.3333	-	27.3333	92.3333	84.6667	6	13.6667	-	3.66667	8	6.33333	0.191489	-	0.11828	0.0797342	0.124453	0.0695971
		standard deviation	5.03322	13.4288	-	19.1572	11.5902	6.9282	8.7178	4.04145	-	14.5717	11.0604	6.1101	1	5.50757	-	4.6188	2.64575	2.3094	-	-	-	-	-	-
	ADH, XL in pooled group	replicate 1	46	-	-	85	220	-	-	32	-	81	217	-	14	-	-	4	3	-	0.304348	-	0.0470588	0.0136364		-
		replicate 2	37	-	-	2	226	-	-	31	-	0	224	-	6	-	-	2	2	-	0.162162	-	1	0.00884956		-
		replicate 3	44	-	-	3	209	-	-	34	-	1	202	-	10	-	-	2	7	-	0.227273	-	0.666667	0.0334928		-
		average	42.3333	-	-	30	218.333	-	-	32.3333	-	27.3333	214.333	-	10	-	-	2.66667	4	-	0.23622	-	0.0888889	0.0183206		-
		standard deviation	4.72582	-	-	47.634	8.62168	-	-	1.52753	-	46.4794	11.2398	-	4	-	-	1.1547	2.64575	-	-	-	-	-		-
	DHSO, XL in separate gorups	replicate 1	76	51	94	89	68	93	44	74	90	74	59	88	2	7	4	15	9	5	0.0263158	0.0425532	0.168539	0.132353	0.137255	0.0537634
		replicate 2	92	48	65	79	68	104	45	86	62	66	63	96	6	3	3	13	5	8	0.0652174	0.0461538	0.164557	0.0735294	0.0625	0.0769231
		replicate 3	71	56	65	65	76	99	52	67	61	57	61	84	4	4	4	8	15	15	0.056338	0.0615385	0.123077	0.197368	0.0714286	0.151515
		average	79.6667	51.6667	74.6667	77.6667	70.6667	98.6667	47	75.6667	71	65.6667	61	89.3333	4	4.66667	3.66667	12	9.66667	9.33333	0.0502092	0.0491071	0.154506	0.136792	0.0903226	0.0945946
		standard deviation	10.9697	4.04145	16.7432	12.0554	4.6188	5.50757	4.3589	9.60902	16.4621	8.5049	2	6.1101	2	2.08167	0.57735	3.60555	5.03322	5.1316	-	-	-	-	-	-
	DHSO, XL in pooled group	replicate 1	141	-	180	179	84	-	-	132	178	171	83	-	9	-	2	8	1	-	0.0638298	0.0111111	0.0446927	0.0119048	-	-
		replicate 2	132	-	204	152	145	-	-	126	195	144	142	-	6	-	9	8	3	-	0.0454545	0.0441176	0.0526316	0.0206897	-	-
		replicate 3	93	-	176	157	161	-	-	90	173	146	154	-	3	-	3	11	7	-	0.0322581	0.0170455	0.0700637	0.0434783	-	-
		average	122	-	186.667	162.667	130	-	-	116	182	153.667	126.333	-	6	-	4.66667	9	3.66667	-	0.0491803	0.025	0.0553279	0.0282051	-	-
		standard deviation	25.5147	-	15.1438	14.3643	40.6325	-	-	22.7156	11.5326	15.0444	38.0044	-	3	-	3.78594	1.73205	3.05505	-	-	-	-	-	-	-
