# Supplementary material for: Mimicked synthetic ribosomal protein complex for benchmarking crosslinking mass spectrometry workflows
Source: Nat Commun. 2022 Jul 8;13:3975. doi: 10.1038/s41467-022-31701-w (PMC9270371; doi:10.1038/s41467-022-31701-w)
Supplement: Supplementary file 6 — Supplementary Data 3 [file 41467_2022_31701_MOESM6_ESM.xlsx]

## Sheet: Supplementary Table 3
Supplementary Data 3: XL search engine settings, if not given different for specific results	MeroX	MS Annika	XlinkX	pLink	xiSearch/xiFDR	MaxLynx
software suite/version	standalone/ v 2.0.1.4	in PD 2.5, v 1.2.17259	part of PD 2.5	standalone/ v2.3.9	standalone xi1.7.6.5/xiFDR2.1.5.5	part of MaxQuant v 2.0.2.0
search mode	RISEUP (Quadratic mode for ADH)	combined	-	conventional XL	-	-
MS1 tolerance	5 ppm	5 ppm	5 ppm	5 ppm	6 ppm	5 ppm
MS2 tolerance	10 ppm	10 ppm	10 ppm	10 ppm	15 ppm	10 ppm
enzymatic cleavage	K, R blocked by P
missed cleavages	3	3	3	3	3	3
crosslink modification (DSSO, DSBU,CDI, DSBSO)	K to K	K to K	K to K	K to K	K to K	K to K
crosslink modification (DHSO, ADH)	D/E to D/E	D/E to D/E	D/E to D/E	D/E to D/E	D/E to D/E	D/E to D/E
PTMs	Carbamidomethyl (C, Static), Oxidation (M, Dynamic)
minimal peptide length	6	6	6	6	6	6
minimal score	-1	0	0/ delta score 4	-	-	0 / min partial score 10
FDR	0.01
separate inter- intra-link FDR	active	inactive	inactive	active	active	active
database	custom E.coli ribosome shotgun, 171 sequences
