# Supplementary material for: Mimicked synthetic ribosomal protein complex for benchmarking crosslinking mass spectrometry workflows
Source: Nat Commun. 2022 Jul 8;13:3975. doi: 10.1038/s41467-022-31701-w (PMC9270371; doi:10.1038/s41467-022-31701-w)
Supplement: Supplementary file 8 — Source Data [file 41467_2022_31701_MOESM8_ESM.xlsx]

## Sheet: Figure 2
	lowest score					XL IDs rep1				XL IDs rep2				XL IDs rep3				XL IDs average				SD XLs total
algorithm	rep1	rep2	rep3	av	SD	total	within same XL group	in different XL group	FDR	total	within same XL group	in different XL group	FDR	total	within same XL group	in different XL group	FDR	total	within same XL group	in different XL group	FDR
MeroX	11	13	11	12	1	638	593	45	0.0705329	612	580	32	0.0522876	724	688	36	0.0497238	658	620.333	37.6667	0.0572442	57.9511
	78	62	85	75	12	477	473	4	0.00838574	520	515	5	0.00961538	589	585	4	0.00679117	528.667	524.333	4.33333	0.00819672	49.034
Annika	146	118	126	130	14	581	563	18	0.0309811	599	583	16	0.0267112	715	697	18	0.0251748	631.667	614.333	17.3333	0.0274406	72.7278
	182	213	147	181	33	443	439	4	0.00902935	520	515	5	0.00961538	510	505	5	0.00980392	491	486.333	4.66667	0.00950441	41.8688
XlinkX	13	14	15	14	1	463	447	16	0.0345572	510	482	28	0.054902	605	579	26	0.0429752	526	502.667	23.3333	0.0443599	72.3395
	36	36	50	41	8	399	399	0	0	436	432	4	0.00917431	443	439	4	0.00902935	426	423.333	2.66667	0.00625978	23.6432
pLink	0.457088	0.416869	0.457088	0.44	0.23	420	400	20	0.047619	385	373	12	0.0311688	564	541	23	0.0407801	456.333	438	18.3333	0.0401753	94.8701
	6.76083e-10	1.12202e-07	0.0251189	0.0084	0.015	2	2	0	0	1	1	0	0	338	335	3	0.00887574	113.667	112.667	1	0.00879765	194.279
MaxLynx	10.3	9.9	14.9	12	3	585	568	17	0.0290598	608	600	8	0.0131579	711	695	16	0.0225035	634.667	621	13.6667	0.0215737	53.4585
	49.4	53.3	59.2	54	5	435	431	4	0.0091954	455	451	4	0.00879121	553	548	5	0.00904159	481	476.667	4.33333	0.0090094	50.7674
xiSearch	14.6	16.6	13.8	15	1	623	606	17	0.0272873	522	512	10	0.0191571	663	630	33	0.0497738	602.667	582.667	20	0.0320727	70.7439
	18.6	21.8	24.2	21	3	535	530	5	0.00934579	417	413	4	0.00959233	366	363	3	0.00819672	439.333	435.333	4	0.00904495	37.5889

## Sheet: Figure 3
			within same XL group				in different XL group				FDR
			MeroX	Annika	XlinkX	pLink	MeroX	Annika	XlinkX	pLink	MeroX	Annika	XlinkX	pLink
Panel A	DSSO	replicate 1	457	563	447	400	32	18	16	20	0.0654397	0.0309811	0.0345572	0.047619
		replicate 2	482	583	482	373	17	16	28	12	0.0340681	0.0267112	0.054902	0.0311688
		replicate 3	562	697	579	541	33	18	26	23	0.0554622	0.0251748	0.0429752	0.0407801
		average	500.333	614.333	502.667	438	27.3333	17.3333	23.3333	18.3333	0.0516567	0.0274406	0.0441448	0.039856
		SD	54.8483	98	68.3837	90.2164	8.96289	5.1316	6.4291	5.68624	0.0160283	0.00540861	0.0102227	0.00826395
	DSBU	replicate 1	752	572	528	398	52	22	62	14	0.0646766	0.037037	0.105085	0.0339806
		replicate 2	697	547	512	412	49	14	38	16	0.0656836	0.0249554	0.0690909	0.0373832
		replicate 3	695	508	512	434	56	12	34	21	0.0745672	0.0230769	0.0622711	0.0461538
		average	714.667	542.333	517.333	414.667	52.3333	16	44.6667	17	0.0683092	0.0283565	0.0788156	0.0391725
		SD	32.3471	32.2542	9.2376	18.1475	3.51188	5.2915	15.1438	3.60555	0.00544299	0.00757604	0.0230039	0.0062808
	CDI	replicate 1	84	62	40	37	2	6	4	2	0.0232558	0.0882353	0.0909091	0.0512821
		replicate 2	77	63	40	45	6	2	4	2	0.0722892	0.0307692	0.0909091	0.0425532
		replicate 3	67	47	35	39	6	7	2	4	0.0821918	0.12963	0.0540541	0.0930233
		average	76	57.3333	38.3333	40.3333	4.66667	5	3.33333	2.66667	0.0592456	0.0828781	0.0786241	0.0622862
		SD	8.544	8.96289	2.88675	4.16333	2.3094	2.64575	1.1547	1.1547	0.0315589	0.0496475	0.0212783	0.0269745
Panel B	DSSO	replicate 1	391	383	367	362	35	17	25	31	0.0821596	0.0425	0.0637755	0.0788804
		replicate 2	398	399	358	370	37	24	26	35	0.0850575	0.0567376	0.0677083	0.0864198
		replicate 3	354	338	302	276	38	14	21	17	0.0969388	0.0397727	0.0650155	0.0580205
		average	381	373.333	342.333	336	36.6667	18.3333	24	27.6667	0.088052	0.0463368	0.0654998	0.0744402
		SD	23.6432	31.628	35.2184	52.1153	1.52753	5.1316	2.64575	9.45163	0.00783141	0.00911001	0.00201064	0.0147111
	DSBSO	replicate 1	375	362	334	350	34	8	29	37	0.0831296	0.0216216	0.0798898	0.0956072
		replicate 2	382	355	323	349	25	6	24	33	0.0614251	0.0166205	0.0691643	0.0863874
		replicate 3	361	334	276	271	17	13	23	20	0.0449735	0.037464	0.0769231	0.0687285
		average	372.667	350.333	311	323.333	25.3333	9	25.3333	30	0.0631761	0.0252354	0.0753257	0.0835744
		SD	10.6927	14.5717	30.8058	45.3248	8.5049	3.60555	3.21455	8.88819	0.0191382	0.0108815	0.00553832	0.0136584

## Sheet: Figure 4
Panel A, ADH	lowest score					XL IDs rep1			XL IDs rep2			XL IDs rep3			XL IDs average			SD XLs total
algorithm	rep1	rep2	rep3	av	SD	within same XL group	in different XL group	FDR	within same XL group	in different XL group	FDR	within same XL group	in different XL group	FDR	within same XL group	in different XL group	FDR
MeroX	13	10	11	11.3333	1.52753	21	5	0.192308	29	7	0.194444	26	6	0.1875	25.3333	6	0.191489	5.03322
	35	48	44	42.3333	6.65833	15	0	0	13	0	0	15	0	0	14.3333	0	0	1.1547
XlinkX	43	48	23	38	13.2288	21	1	0.0454545	17	1	0.0555556	44	9	0.169811	27.3333	3.66667	0.11828	19.1572
	45	53	43	47	5.2915	20	0	0	10	0	0	15	0	0	15	0	0	5
pLink	0.66365	0.625002	0.778801	0.689151	0.0800076	104	7	0.0630631	82	6	0.0681818	91	11	0.107843	92.3333	8	0.0797342	11.5902
	0.0152985	0.343009	4.55174e-06	0.119437	0.193769	29	0	0	22	0	0	39	0	0	30	0	0	8.544
MaxLynx	40	34	27	33.6667	6.50641	90	5	0.0526316	86	9	0.0947368	78	5	0.060241	84.6667	6.33333	0.0692031	6.9282
	127	95	116	112.667	16.2583	17	0	0	31	0	0	17	0	0	21.6667	0	0	8.0829
xiSearch	6.7	4.3	9	6.66667	2.35018	104	19	0.154472	88	14	0.137255	90	8	0.0816327	94	13.6667	0.124453	13.4288
	16.2	17	17.8	17	0.8	41	0	0	18	0	0	10	0	0	23	0	0	16.0935
Panel B, DHSO	lowest score					XL IDs rep1			XL IDs rep2			XL IDs rep3			XL IDs average			SD XLs total
algorithm	rep1	rep2	rep3	av	SD	within same XL group	in different XL group	FDR	within same XL group	in different XL group	FDR	within same XL group	in different XL group	FDR	within same XL group	in different XL group	FDR
MeroX	20	17	19	18.6667	1.52753	74	2	0.0263158	86	6	0.0652174	67	4	0.056338	75.6667	4	0.0502092	10.9697
	24	43	81	49.3333	29.023	74	0	0	73	0	0	41	0	0	62.6667	0	0	18.7705
Annika	115	166	154	145	26.6646	90	4	0.0425532	62	3	0.0461538	61	4	0.0615385	71	3.66667	0.0491071	16.7432
	141	317	232	230	88.017	75	0	0	25	0	0	36	0	0	45.3333	0	0	26.2742
XlinkX	11	11	13	11.6667	1.1547	74	15	0.168539	66	13	0.164557	57	8	0.123077	65.6667	12	0.154506	12.0554
	58	83	68	69.6667	12.5831	36	0	0	7	0	0	17	0	0	20	0	0	14.7309
pLink	0.47	0.8	0.78	0.683333	0.185023	59	9	0.132353	63	5	0.0735294	61	15	0.197368	61	9.66667	0.136792	4.6188
	0.02	0.07	0.057	0.049	0.0259422	34	0	0	14	0	0	3	0	0	17	0	0	15.7162
MaxLynx	23	20	17	20	3	88	5	0.0537634	96	8	0.0769231	84	15	0.151515	89.3333	9.33333	0.0940672	5.50757
	78	79	74	77	2.64575	20	0	0	21	0	0	8	0	0	16.3333	0	0	7.23418
xiSearch	11.9	10.3	10.4	10.8667	0.896289	44	7	0.137255	45	3	0.0625	52	4	0.0714286	47	4.66667	0.0903945	4.04145
	13	11.8	12.2	12.3333	0.61101	27	0	0	32	0	0	20	0	0	26.3333	0	0	6.02771
Panel C, DHSO	average		separate			pool
	separate	pool	rep1	rep2	rep3	rep1	rep2	rep3
corr	71	182	90	62	61	178	195	173
FALSE	3.66667	4.66667	4	3	4	2	9	3
SD	16.7432	15.1438
FDR	0.0491071	0.025
total			94	65	65	180	204	176

## Sheet: Figure 5
		within same XL group,intra XLs					in different XL group, intra XLs					within same XL group, inter XLs					in different XL group, inter XLs					FDR intra					FDR inter
Panel A	sep inter intra	rep1	rep2	rep3	av	sd	rep1	rep2	rep3	av	sd	rep1	rep2	rep3	av	sd	rep1	rep2	rep3	av	sd	rep1	rep2	rep3	av	sd	rep1	rep2	rep3	av	sd
MeroX	on	97	95	113	101.667	9.86577	1	1	1	1	0	496	485	575	518.667	49.0951	44	31	35	36.6667	6.65833	0.0102041	0.0104167	0.00877193	0.00979756	0.000894559	0.0814815	0.0600775	0.057377	0.066312	0.0132063
	off	-	-	-	-	-	-	-	-	-	-	-	-	-	-	-	-	-	-	-	-	-	-	-	-	-	-	-	-	-	-
Annika	on	77	76	97	83.3333	11.8462	2	2	3	2.33333	0.57735	486	507	600	531	60.6712	16	14	15	15	1	0.0253165	0.025641	0.03	0.0269858	0.00261539	0.0318725	0.0268714	0.0243902	0.0277114	0.0038112
	off	77	76	97	83.3333	11.8462	2	2	3	2.33333	0.57735	486	507	600	531	60.6712	16	14	15	15	1	0.0253165	0.025641	0.03	0.0269858	0.00261539	0.0318725	0.0268714	0.0243902	0.0277114	0.0038112
XlinkX	on	30	32	39	33.6667	4.72582	1	1	3	1.66667	1.1547	423	457	548	476	64.6297	87	105	132	108	22.6495	0.0322581	0.030303	0.0714286	0.0446632	0.0232001	0.170588	0.186833	0.194118	0.183846	0.0120457
	off	30	32	39	33.6667	4.72582	1	1	3	1.66667	1.1547	417	450	540	469	63.6632	15	27	23	21.6667	6.1101	0.0322581	0.030303	0.0714286	0.0446632	0.0232001	0.0347222	0.0566038	0.0408526	0.0440595	0.0112878
pLink	on	57	52	86	65	18.3576	1	1	1	1	0	343	321	455	373	71.861	19	11	22	17.3333	5.68624	0.0172414	0.0188679	0.0114943	0.0158679	0.00387398	0.0524862	0.0331325	0.0461216	0.0439134	0.00986397
	off	63	52	87	67.3333	17.8979	1	1	1	1	0	336	325	459	373.333	74.3931	19	11	28	19.3333	8.5049	0.015625	0.0188679	0.0113636	0.0152855	0.00376364	0.0535211	0.0327381	0.0574949	0.047918	0.0132955
MaxLynx	on	93	95	111	99.6667	9.86577	1	1	1	1	0	475	505	584	521.333	56.3057	16	7	15	12.6667	4.93288	0.0106383	0.0104167	0.00892857	0.00999451	0.000929759	0.0325866	0.0136719	0.0250417	0.0237667	0.00952158
	off	93	97	120	103.333	14.5717	1	1	1	1	0	509	523	600	544	49	18	9	17	14.6667	4.93288	0.0106383	0.0102041	0.00826446	0.00970228	0.00126397	0.0341556	0.0169173	0.0275527	0.0262085	0.0086974
xiSearch	on	83	81	96	86.6667	8.14453	2	1	6	3	2.64575	523	431	534	496	56.5597	15	9	27	17	9.16515	0.0235294	0.0121951	0.0588235	0.031516	0.0243185	0.027881	0.0204545	0.0481283	0.0321546	0.0143233
	off	80	68	79	75.6667	6.65833	2	0	0	0.666667	1.1547	527	434	544	501.667	59.2143	17	10	20	15.6667	5.1316	0.0243902	0	0	0.00813008	0.0140817	0.03125	0.0225225	0.035461	0.0297445	0.00659931
Panel B	XL IDs rep1			XL IDs rep2			XL IDs rep3			average			SD
min 5 file	within same XL group	in different XL group	FDR	within same XL group	in different XL group	FDR	within same XL group	in different XL group	FDR	within same XL group	in different XL group	FDR	within same XL group	in different XL group
only 5	0	1	1	0	2	1	0	1	1	0	1.33333	1	0	0.57735
only 6	109	10	0.0840336	111	9	0.075	111	8	0.0672269	110.333	9	0.0754202	1.1547	1
only 7	95	3	0.0306122	103	3	0.0283019	110	3	0.0265487	102.667	3	0.0284876	7.50555	0
only 8	109	1	0.00909091	122	3	0.024	135	3	0.0217391	122	2.33333	0.0182767	13	1.1547
≥ 9	257	4	0.0153257	249	2	0.00796813	343	5	0.0143678	283	3.66667	0.0125539	52.1153	1.52753
all	570	19	0.0322581	585	19	0.031457	699	20	0.0278164	618	19.3333	0.0305105	70.5479	0.57735

## Sheet: Figure 6
Panel A = control, Panel B = SEC
MeroX in RiseUP@1% FDR
linker	DB size	total #XL		within same XL group		not within same XL group		FDR
DSSO		control	SEC	control	SEC	control	SEC	control	SEC
	171	566	760	514	713	52	47	0.0918728	0.0618421
	671	545	861	479	645	66	216	0.121101	0.250871
	5171	588	768	435	650	153	118	0.260204	0.153646
	20334	510	871	390	641	120	230	0.235294	0.264064
Annika @1% FDR
linker	DB size	total #XL		within same XL group		not within same XL group		FDR
DSSO		control	SEC	control	SEC	control	SEC	control	SEC
	171	416	651	409	635	7	16	0.0168269	0.0245776
	671	401	610	385	595	16	15	0.0399002	0.0245902
	5171	267	503	255	482	12	21	0.0449438	0.0417495
	20334	265	470	247	446	18	24	0.0679245	0.0510638
XlinkX@1% FDR
linker	DB size	total #XL		within same XL group		not within same XL group		FDR
DSSO		control	SEC	control	SEC	control	SEC	control	SEC
	171	360	671	336	590	24	81	0.0666667	0.120715
	671	346	699	316	582	30	117	0.0867052	0.167382
	5171	334	668	292	564	42	104	0.125749	0.155689
	20334	335	683	278	549	57	134	0.170149	0.196193
pLink@1% FDR
linker	DB size	total #XL		within same XL group		not within same XL group		FDR
DSSO		control	SEC	control	SEC	control	SEC	control	SEC
	171	293	631	281	601	12	30	0.0409556	0.0475436
	671	214	522	203	489	11	33	0.0514019	0.0632184
	5171	105	384	101	356	4	28	0.0380952	0.0729167
	20334	106	372	96	337	10	35	0.0943396	0.094086
MaxQuant@1% FDR
linker	DB size	total #XL		within same XL group		not within same XL group		FDR
DSSO		control	SEC	control	SEC	control	SEC	control	SEC
	171	444	793	442	767	2	26	0.0045045	0.0327869
	671	437	802	420	752	17	50	0.0389016	0.0623441
	5171	234	519	216	493	18	26	0.0769231	0.0500963
	20334	245	560	227	530	18	30	0.0734694	0.0535714

## Sheet: Figure 7
Figure 7		average XLs		SD of total XL number	average FDR
		within same XL group	in different XL group
peptides only	control	350.333	9	11.5902	0.0250464
peptides: HEK = 1:10	control	69	0	1.41421	0
	enriched	368.667	8.33333	21.7025	0.0221043
peptides: HEK = 1:100	control	7.33333	0	2.3094	0
	enriched	361.667	5	23.2451	0.0136364

## Sheet: Figure 8
Panel A		XLs
ng		within same XL group	in different XL group	total	real FDR
10	FAIMS	9	0	9	0
	no FAIMS	0	0	0	-
25	FAIMS	144	1	145	0.00689655
	no FAIMS	5	1	6	0.166667
50	FAIMS	209	2	211	0.00947867
	no FAIMS	12	1	13	0.0769231
100	FAIMS	472	3	475	0.00631579
	no FAIMS	211	7	218	0.0321101
200	FAIMS	505	3	508	0.00590551
	no FAIMS	353	12	365	0.0328767
400	FAIMS	506	4	510	0.00784314
	no FAIMS	463	12	475	0.0252632
800	FAIMS	537	8	545	0.0146789
	no FAIMS	506	13	519	0.0250482
Panel B		#CSM, with FAIMS, MS-Annika							gradient
Range Start	Range End	800 ng	400 ng	200 ng	100 ng	50 ng	25 ng	10 ng	%B
0									2
5	10								2
10	15								2
15	20								5.16667
20	25								8.33333
25	30	13	10	7	2	1	2	2	11.5
30	35	101	88	55	36	27	14	5	14.6667
35	40	331	292	231	153	109	65	2	17.8333
40	45	457	423	368	268	169	93	4	21
45	50	599	536	473	372	141	78	2	24.1667
50	55	469	420	408	351	62	31	0	27.3333
55	60	233	207	170	146	18	8	0	30.5
60	65	58	49	57	40	3	3	0	33.6667
65	70	3	2	1	0	0	0	0	36.8333
70	75	0	1	0	0	0	0	0	40
75	80	0	1	0	0	0	0	0	95
80	85	0	4	0	0	0	0	0	95
82
105
Panel C
file	GRAVY	file	GRAVY	file	GRAVY
	-0.62	common	-2.09	800 ng only	-1.25
100 ng only	-1.38	common	-1.4	800 ng only	-0.63
100 ng only	-0.68	common	-0.39	800 ng only	-1.47
100 ng only	-0.55	common	-2.02	800 ng only	-0.24
100 ng only	-0.69	common	-1.02	800 ng only	-1.4
100 ng only	-0.32	common	-0.68	800 ng only	-0.51
100 ng only	-0.79	common	-1.14	800 ng only	-1.12
100 ng only	-0.46	common	-1.39	800 ng only	-0.13
100 ng only	-0.11	common	-1.04	800 ng only	-0.9
100 ng only	-0.84	common	-1.65	800 ng only	-0.11
100 ng only	0.17	common	-1.02	800 ng only	0.19
100 ng only	-0.37	common	0.11	800 ng only	-0.55
100 ng only	-0.41	common	-1.97	800 ng only	-0.47
100 ng only	-0.73	common	-1.75	800 ng only	-1.06
100 ng only	-0.5	common	-0.55	800 ng only	-1.31
100 ng only	-0.55	common	-0.82	800 ng only	-1.03
100 ng only	-0.58	common	-0.31	800 ng only	-0.67
100 ng only	-0.05	common	-1.57	800 ng only	0.03
100 ng only	-1.33	common	-0.81	800 ng only	-0.64
100 ng only	-0.15	common	-1.39	800 ng only	-1.12
100 ng only	-1.01	common	-0.99	800 ng only	-0.13
100 ng only	-0.19	common	-1.41	800 ng only	-0.91
100 ng only	-1.71	common	-1.33	800 ng only	-0.39
100 ng only	-0.31	common	-1.77	800 ng only	-0.54
100 ng only	0.43	common	-0.47	800 ng only	-0.11
100 ng only	-0.49	common	-1.56	800 ng only	0.26
100 ng only	-0.4	common	-1.73	800 ng only	-0.73
100 ng only	0.09	common	-0.32	800 ng only	-0.73
100 ng only	-1.78	common	-1.28	800 ng only	-0.35
100 ng only	-0.65	common	-0.98	800 ng only	-0.4
100 ng only	-0.47	common	-0.45	800 ng only	-0.63
100 ng only	-0.76	common	-1.14	800 ng only	-0.24
100 ng only	-0.37	common	-0.85	800 ng only	-0.66
100 ng only	-0.22	common	-1.07	800 ng only	0.11
100 ng only	-0.15	common	-1.09	800 ng only	0.05
100 ng only	0.32	common	-1.09	800 ng only	-1.42
100 ng only	-1.5	common	-0.82	800 ng only	-0.27
		common	-1.46	800 ng only	-0.51
		common	-0.48	800 ng only	-0.14
		common	-1.51	800 ng only	-0.76
		common	-1.34	800 ng only	-0.81
		common	-0.24	800 ng only	-1.2
		common	-1.14	800 ng only	-0.9
		common	-1.27	800 ng only	-1.1
		common	-1.02	800 ng only	-0.38
		common	-1.18	800 ng only	-1.37
		common	-0.62	800 ng only	-0.48
		common	-1.45	800 ng only	-0.67
		common	-0.12	800 ng only	-0.95
		common	-0.9	800 ng only	0.23
		common	-1.17	800 ng only	-1.46
		common	-1.25	800 ng only	-0.91
		common	-1.02	800 ng only	-0.28
		common	-1.57	800 ng only	-0.9
		common	-0.13	800 ng only	-0.65
		common	-1.05	800 ng only	-0.9
		common	-0.74	800 ng only	-0.07
		common	-0.11	800 ng only	-1.29
		common	-0.77	800 ng only	0.13
		common	-0.95	800 ng only	-0.42
		common	-1.52	800 ng only	-0.35
		common	-1.24	800 ng only	-1.05
		common	-0.73	800 ng only	-1.35
		common	-1.46	800 ng only	-0.57
		common	-1.46	800 ng only	-0.92
		common	-1.32	800 ng only	-0.91
		common	-0.76	800 ng only	-0.17
		common	-0.92	800 ng only	-1.17
		common	-1.18	800 ng only	-0.82
		common	-1.55	800 ng only	-0.39
		common	-1.32	800 ng only	0.14
		common	-0.8	800 ng only	-0.97
		common	-1	800 ng only	-1.4
		common	-0.36	800 ng only	-0.43
		common	-0.38	800 ng only	-0.46
		common	-1.16	800 ng only	-0.58
		common	-0.52	800 ng only	-0.59
		common	-0.41	800 ng only	-0.3
		common	-0.98	800 ng only	-0.07
		common	-1.09	800 ng only	-1.03
		common	-0.71	800 ng only	-0.82
		common	-0.46	800 ng only	-0.97
		common	-0.68	800 ng only	-1.24
		common	-1.34	800 ng only	-1.08
		common	-1.29	800 ng only	-0.3
		common	-1	800 ng only	-1.09
		common	-0.93	800 ng only	-0.97
		common	-0.96	800 ng only	-1.11
		common	-0.09	800 ng only	-1.15
		common	-0.58	800 ng only	-0.08
		common	-0.83	800 ng only	-0.37
		common	-1.15	800 ng only	-0.97
		common	-1.05	800 ng only	-1.61
		common	-0.64	800 ng only	-1.06
		common	-0.99	800 ng only	-0.84
		common	-0.95	800 ng only	-1.61
		common	-0.6	800 ng only	-0.75
		common	-0.83	800 ng only	-1.05
		common	-0.5	800 ng only	-1.26
		common	-0.42	800 ng only	-0.51
		common	-0.41	800 ng only	-0.87
		common	-0.61	800 ng only	-0.38
		common	-1.13	800 ng only	-0.18
		common	-0.49	800 ng only	-0.68
		common	-0.76	800 ng only	-0.78
		common	-0.67	800 ng only	-1.12
		common	-0.92	800 ng only	-1
		common	-0.05	800 ng only	-0.24
		common	-0.09	800 ng only	-0.27
		common	-1.53	800 ng only	-1.24
		common	-1.14	800 ng only	-0.74
		common	-0.84	800 ng only	-0.16
		common	-1.36	800 ng only	-1.72
		common	-2.22	800 ng only	-0.98
		common	-0.66	800 ng only	-1.42
		common	-0.88	800 ng only	-0.62
		common	-1.14	800 ng only	-0.66
		common	-1.32	800 ng only	-1.48
		common	-1.11	800 ng only	-0.96
		common	-0.62	800 ng only	-0.62
		common	-0.16	800 ng only	-0.51
		common	-1.71	800 ng only	-1.13
		common	-0.72	800 ng only	-1.18
		common	-0.98	800 ng only	-1.65
		common	-0.23	800 ng only	-0.92
		common	-0.9	800 ng only	-0.9
		common	-0.99	800 ng only	-1.05
		common	-0.28	800 ng only	-2.42
		common	-0.26	800 ng only	-2.34
		common	-0.52	800 ng only	-0.69
		common	-0.58	800 ng only	-0.56
		common	-1.08	800 ng only	-0.62
		common	-0.79	800 ng only	-1.66
		common	-0.99	800 ng only	-1.32
		common	-1.12	800 ng only	-1.4
		common	-0.98	800 ng only	-2.84
		common	-0.9	800 ng only	-1.07
		common	-0.73	800 ng only	-3.17
		common	-1.83	800 ng only	-3.17
		common	-0.58
		common	-0.43
		common	-0.01
		common	-0.89
		common	-0.8
		common	-1.31
		common	-0.72
		common	-1.26
		common	-1.25
		common	-0.9
		common	-0.91
		common	0.35
		common	-0.16
		common	-0.93
		common	-0.24
		common	-1.07
		common	-0.96
		common	-0.25
		common	-0.6
		common	-0.98
		common	-1.18
		common	-0.56
		common	-1.05
		common	-0.97
		common	-1.73
		common	-1.07
		common	-1.27
		common	-0.59
		common	-0.49
		common	-0.75
		common	-0.67
		common	-0.6
		common	-0.43
		common	-0.81
		common	-0.48
		common	-1.81
		common	-0.81
		common	0.4
		common	-0.76
		common	-0.31
		common	-1.18
		common	-0.42
		common	-0.34
		common	-1.52
		common	-0.18
		common	-0.33
		common	-0.15
		common	-1.65
		common	-0.52
		common	-1.29
		common	-1.69
		common	-1.59
		common	0.23
		common	-0.94
		common	-0.79
		common	-1.01
		common	-0.72
		common	-0.63
		common	-1.18
		common	-0.17
		common	-0.37
		common	-0.13
		common	-0.02
		common	-0.73
		common	-0.85
		common	0.27
		common	-0.89
		common	-0.52
		common	-0.84
		common	-0.64
		common	-1.22
		common	-0.15
		common	-0.7
		common	-1.56
		common	0.23
		common	-1.34
		common	0.43
		common	-0.52
		common	-1.09
		common	0.46
		common	-1.91
		common	-1.04
		common	0.1
		common	-0.43
		common	-0.42
		common	-0.98
		common	-1.53
		common	-0.12
		common	-1.09
		common	-1.29
		common	-0.85
		common	-0.24
		common	-1.79
		common	-0.42
		common	-0.37
		common	-0.66
		common	-1.41
		common	0.37
		common	-0.32
		common	-0.38
		common	0.12
		common	-1.66
		common	-0.1
		common	-0.31
		common	-1.32
		common	-2.19
		common	-1.25
		common	-1.19
		common	-0.65
		common	-0.9
		common	-0.73
		common	0.16
		common	0.39
		common	0.03
		common	-1.07
		common	-0.83
		common	-0.89
		common	-0.92
		common	-0.42
		common	-1.33
		common	-0.3
		common	0.04
		common	-0.47
		common	-1.15
		common	-0.98
		common	-0.47
		common	-0.52
		common	0.16
		common	0.03
		common	-0.76
		common	-0.56
		common	-0.69
		common	0.21
		common	1.54
		common	-0.08
		common	-0.92
		common	-1.21
		common	-0.48
		common	-0.82
		common	-0.7
		common	-0.13
		common	-1.4
		common	-0.64
		common	-0.04
		common	-0.43
		common	-0.74
		common	-1.51
		common	-0.62
		common	-0.77
		common	-0.72
		common	-2.04
		common	-1.83
		common	-1
		common	-0.42
		common	-0.9
		common	-0.43
		common	-0.78
		common	-0.59
		common	-0.62
		common	-0.24
		common	0.11
		common	-0.19
		common	-1.37
		common	-1.26
		common	-0.68
		common	-0.78
		common	-0.09
		common	-0.41
		common	-0.08
		common	0.69
		common	-0.7
		common	-0.31
		common	-1.5
		common	-1.17
		common	-0.42
		common	-1.06
		common	-0.39
		common	-1.07
		common	0.21
		common	-0.54
		common	-0.44
		common	-0.1
		common	-0.41
		common	-0.31
		common	-0.63
		common	-0.28
		common	-0.87
		common	-0.59
		common	-0.2
		common	-0.73
		common	-1.06
		common	-0.42
		common	0.01
		common	-1.07
		common	-0.34
		common	-1.05
		common	-1.34
		common	-0.68
		common	-1.11
		common	-1.34
		common	-0.54
		common	-0.03
		common	-0.68
		common	0.36
		common	1
		common	-0.48
		common	-1.33
		common	-0.4
		common	-1
		common	-1.2
		common	-0.59
		common	-1.7
		common	-0.48
		common	0.09
		common	-1.69
		common	-0.47
		common	-1.14
		common	0.09
		common	-0.22
		common	-0.3
		common	-0.74
		common	0.17
		common	-0.32
		common	-0.51
		common	0.75
		common	-0.08
		common	-0.6
		common	-0.4
		common	-0.59
		common	-0.43
		common	-0.3
		common	-0.05
		common	-0.83
		common	0.57
		common	-0.03
		common	-0.77
		common	-0.56
		common	-1.49
		common	-0.57
		common	0.17
		common	-0.61
		common	-0.52
		common	-0.23
		common	-0.46
		common	0.41
		common	-0.82
		common	-0.72
		common	-0.67
		common	-0.12
		common	-0.77
		common	-0.52
		common	-0.62
		common	-1.06
		common	-0.19
		common	-1.03
		common	-0.47
		common	0.4
		common	0.12
		common	0.38
		common	-0.26
		common	-0.17
		common	0.18
		common	-1.31
		common	-0.32
		common	-1.42
		common	-0.68
		common	-0.39
		common	-0.05
		common	-0.05
		common	-0.2
		common	-0.74
		common	-0.37
		common	-0.51
		common	-0.23
		common	-0.16
		common	-0.47
		common	0.28
		common	0.04
		common	-0.07
		common	0.46
		common	-0.16
		common	-0.33
		common	-0.08
		common	-0.98
		common	0.18
		common	0.07
		common	-1.44
		common	-0.09
		common	-0.29
		common	-0.16
		common	-0.63
		common	0.07
		common	-1.31
		common	0.79
		common	-0.26
		common	-0.91
		common	-0.23
		common	-0.47
		common	0.09
		common	-1.16
		common	-0.1
		common	-1.19
		common	-1.35
		common	-0.18
		common	-0.94
		common	-0.33
		common	-0.28
		common	-0.06
		common	-1.36
		common	0.05
		common	-1.26
		common	-0.83
		common	0.19
		common	-0.03
		common	-0.29
		common	-0.41
		common	0.13
		common	0.02
		common	-0.94
		common	-0.89
		common	-0.97
		common	-0.26
		common	-1.19
		common	0.26
		common	-0.77
		common	-0.33
		common	0.12
		common	-0.83
		common	-0.32
		common	-0.19
		common	-1.39
		common	-0.37
		common	0.26
		common	-0.45
		common	-0.57
		common	0.08
		common	-0.91
		common	-0.12
		common	-0.89
		common	-0.37
		common	-0.43
		common	-0.08
		common	-0.49
		common	-0.37
		common	-1.86
		common	-0.51
		common	-0.51
		common	-0.26
		common	0.02
		common	0.23
		common	-0.06
		common	-0.67
		common	-0.52
		common	0.31
		common	0.24
		common	-0.67
		common	-0.55
		common	-0.65
		common	0.11
		common	-0.22
		common	0.65
		common	-0.21
		common	-1.07
		common	-0.16
		common	-1.37
		common	-0.18
		common	-0.8
		common	-0.2
		common	0.05
		common	0.11
		common	-0.84
		common	-0.99
		common	0.2
		common	-0.65
		common	-0.35
		common	-0.54
		common	-1.13
		common	-0.89
		common	-1.05
		common	0.02
		common	-0.12
		common	-0.4
		common	-0.43
		common	0.3
		common	-1.01
		common	-0.3
		common	-0.73
		common	-1.14
		common	-0.66
		common	-0.18
		common	-0.65
		common	0.16
		common	-0.01
		common	-0.43
		common	-0.43
		common	-1.1
		common	-0.88
		common	-0.66
		common	-0.85
		common	0.28
		common	-1.29
		common	-0.72
		common	-1.17
		common	-0.33
Panel D
Spectrum File	m/z	MH+	Spectrum File	m/z	MH+	Spectrum File	m/z	MH+	Spectrum File	m/z	MH+	Spectrum File	m/z	MH+	Spectrum File	m/z	MH+	Spectrum File	m/z	MH+
10ng	487.742	1947.95	25ng	426.717	1703.85	50ng	525.51	2099.02	100ng	505.264	1513.78	200ng	416.711	1663.82	400ng	623.39	1868.16	800ng	626.307	2502.21
10ng	414.21	1653.82	25ng	525.51	2099.02	50ng	443.966	1772.84	100ng	398.705	1591.8	200ng	428.967	1712.85	400ng	623.39	1868.16	800ng	961.806	2883.4
10ng	569.795	2276.16	25ng	422.208	1685.81	50ng	422.208	1685.81	100ng	452.22	1805.86	200ng	505.263	1513.78	400ng	630.342	2518.35	800ng	970.812	2910.42
10ng	447.254	1785.99	25ng	448.223	1789.87	50ng	521.514	2083.03	100ng	452.22	1805.86	200ng	398.705	1591.8	400ng	623.39	1868.16	800ng	834.077	2500.22
10ng	445.996	1780.96	25ng	466.986	1864.92	50ng	415.463	1658.83	100ng	406.711	1623.82	200ng	420.61	2099.02	400ng	840.123	2518.35	800ng	834.079	2500.22
10ng	559.031	2233.1	25ng	520.591	1559.76	50ng	489.927	1467.77	100ng	541.944	1623.82	200ng	525.51	2099.02	400ng	781.723	2343.15	800ng	625.81	2500.22
10ng	668.384	2003.14	25ng	503.754	2012	50ng	480.494	1918.95	100ng	521.511	2083.02	200ng	700.344	2099.02	400ng	953.19	3809.74	800ng	929.807	2787.41
10ng	494.044	1973.15	25ng	671.336	2011.99	50ng	480.495	1918.96	100ng	521.512	2083.03	200ng	424.729	1695.89	400ng	467.793	1868.15	800ng	935.137	2803.4
10ng	623.391	1868.16	25ng	718.038	2152.1	50ng	631.331	1891.98	100ng	415.464	1658.83	200ng	406.71	1623.82	400ng	961.805	2883.4	800ng	847.111	2539.32
10ng	561.065	2241.24	25ng	503.757	2012.01	50ng	520.59	1559.76	100ng	489.926	1467.76	200ng	541.944	1623.82	400ng	970.811	2910.42	800ng	716.353	2862.39
10ng	747.752	2241.24	25ng	402.711	1607.82	50ng	503.754	2011.99	100ng	384.597	1918.96	200ng	452.22	1805.86	400ng	962.478	2885.42	800ng	789.876	3156.48
10ng	479.259	1914.02	25ng	536.613	1607.83	50ng	403.205	2011.99	100ng	466.985	1864.92	200ng	422.208	1685.81	400ng	970.813	2910.43	800ng	773.171	3861.82
10ng	776.411	2327.22	25ng	434.989	1736.93	50ng	671.336	2011.99	100ng	631.331	1891.98	200ng	695.014	2083.03	400ng	834.079	2500.22	800ng	785.885	3140.52
10ng	630.343	2518.35	25ng	381.398	1902.96	50ng	431.228	2152.11	100ng	520.592	1559.76	200ng	525.511	2099.02	400ng	625.81	2500.22	800ng	779.687	3115.72
10ng	808.128	2422.37	25ng	442.228	1765.89	50ng	503.754	2012	100ng	390.695	1559.76	200ng	443.966	1772.84	400ng	847.113	2539.32	800ng	779.685	3115.72
			25ng	464.234	1853.91	50ng	403.205	2012	100ng	503.755	2012	200ng	415.463	1658.83	400ng	779.686	3115.72	800ng	967.145	2899.42
			25ng	466.986	1864.92	50ng	402.711	1607.82	100ng	503.754	2011.99	200ng	521.512	2083.03	400ng	779.685	3115.72	800ng	997.142	2989.41
			25ng	622.313	1864.92	50ng	536.613	1607.83	100ng	403.205	2011.99	200ng	695.014	2083.03	400ng	779.685	3115.72	800ng	721.756	2163.25
			25ng	515.258	1543.76	50ng	660.665	1979.98	100ng	718.039	2152.1	200ng	417.411	2083.03	400ng	827.415	2480.23	800ng	721.757	2163.26
			25ng	716.688	2148.05	50ng	396.601	1978.98	100ng	402.711	1607.82	200ng	448.224	1789.87	400ng	781.887	3124.52	800ng	844.645	3375.56
			25ng	459.24	1833.94	50ng	495.499	1978.97	100ng	536.613	1607.82	200ng	671.674	2013.01	400ng	967.137	2899.4	800ng	541.569	2163.25
			25ng	649.987	1947.95	50ng	518.94	1554.81	100ng	412.733	1647.91	200ng	631.332	1891.98	400ng	721.757	2163.26	800ng	666.715	3329.55
			25ng	573.029	2289.09	50ng	495.979	1980.89	100ng	396.6	1978.97	200ng	448.223	1789.87	400ng	805.742	2415.21	800ng	721.757	2163.26
			25ng	390.395	1947.95	50ng	434.99	1736.94	100ng	660.33	1978.97	200ng	452.223	1805.87	400ng	791.068	2371.19	800ng	833.896	3332.56
			25ng	573.029	2289.09	50ng	381.399	1902.97	100ng	495.499	1978.97	200ng	520.591	1559.76	400ng	721.756	2163.25	800ng	839.071	2515.2
			25ng	487.741	1947.94	50ng	434.988	1736.93	100ng	439.967	1756.85	200ng	671.337	2012	400ng	593.553	2371.19	800ng	903.129	2707.37
			25ng	573.029	2289.09	50ng	442.227	1765.89	100ng	518.941	1554.81	200ng	448.223	1789.87	400ng	833.143	3329.55	800ng	776.718	2328.14
			25ng	598.975	1794.91	50ng	544.022	2173.07	100ng	594.767	2376.05	200ng	465.48	1858.9	400ng	791.071	2371.2	800ng	903.132	2707.38
			25ng	637.993	1911.96	50ng	725.026	2173.06	100ng	792.682	2376.03	200ng	718.039	2152.1	400ng	721.755	2163.25	800ng	835.751	2505.24
			25ng	478.746	1911.96	50ng	464.234	1853.91	100ng	495.474	1978.88	200ng	431.228	2152.11	400ng	776.72	2328.14	800ng	627.566	2507.24
			25ng	629	1884.99	50ng	594.764	2376.03	100ng	411.467	1642.85	200ng	503.756	2012	400ng	830.412	2489.22	800ng	830.421	2489.25
			25ng	472.002	1884.99	50ng	442.228	1765.89	100ng	415.465	1658.84	200ng	536.613	1607.82	400ng	624.836	2496.32	800ng	623.066	2489.24
			25ng	450.218	1797.85	50ng	466.986	1864.92	100ng	487.836	2435.15	200ng	402.711	1607.82	400ng	771.885	3084.52	800ng	924.439	2771.3
			25ng	447.739	1787.93	50ng	622.314	1864.93	100ng	434.99	1736.94	200ng	480.741	1919.94	400ng	686.101	2741.38	800ng	771.887	3084.53
			25ng	596.649	1787.93	50ng	634.312	2534.23	100ng	434.988	1736.93	200ng	718.04	2152.1	400ng	771.885	3084.52	800ng	693.332	2770.31
			25ng	715.708	2145.11	50ng	386.696	1543.76	100ng	544.023	2173.07	200ng	396.602	1978.98	400ng	787.394	3146.55	800ng	686.102	2741.38
			25ng	573.029	2289.1	50ng	515.258	1543.76	100ng	725.027	2173.07	200ng	412.733	1647.91	400ng	839.072	2515.2	800ng	835.413	3338.63
			25ng	595.796	2380.16	50ng	716.689	2148.05	100ng	529.286	1585.84	200ng	660.331	1978.98	400ng	805.436	2414.29	800ng	771.888	3084.53
			25ng	476.838	2380.16	50ng	390.395	1947.95	100ng	442.228	1765.89	200ng	495.499	1978.98	400ng	971.144	2911.42	800ng	755.901	3020.58
			25ng	575.778	2300.09	50ng	517.237	2065.93	100ng	622.313	1864.92	200ng	536.612	1607.82	400ng	755.9	3020.58	800ng	971.478	2912.42
			25ng	767.367	2300.08	50ng	459.241	1833.94	100ng	634.313	2534.23	200ng	549.974	1647.91	400ng	686.103	2741.39	800ng	686.102	2741.38
			25ng	840.082	2518.23	50ng	487.742	1947.95	100ng	544.022	2173.07	200ng	396.601	1978.98	400ng	771.886	3084.52	800ng	771.887	3084.52
			25ng	630.314	2518.23	50ng	649.987	1947.95	100ng	466.988	1864.93	200ng	412.733	1647.91	400ng	1023.73	4091.89	800ng	853.407	3410.61
			25ng	561.033	2241.11	50ng	390.395	1947.95	100ng	386.696	1543.76	200ng	518.941	1554.81	400ng	549.083	2741.39	800ng	839.072	2515.2
			25ng	682.366	2045.08	50ng	404.03	2419.15	100ng	515.258	1543.76	200ng	792.683	2376.03	400ng	1027.73	4107.9	800ng	549.082	2741.38
			25ng	491.476	1962.88	50ng	629.002	1884.99	100ng	537.769	2148.05	200ng	718.374	2153.11	400ng	686.101	2741.38	800ng	756.402	3022.59
			25ng	512.025	2045.08	50ng	637.992	1911.96	100ng	597.239	2385.93	200ng	442.23	1765.9	400ng	959.155	2875.45	800ng	686.1	2741.38
			25ng	584.291	2334.14	50ng	598.974	1794.91	100ng	487.742	1947.95	200ng	495.476	1978.88	400ng	1023.73	4091.89	800ng	834.931	3336.7
			25ng	778.716	2334.13	50ng	377.802	1884.98	100ng	649.99	1947.95	200ng	411.467	1642.85	400ng	896.475	2687.41	800ng	777.753	2331.25
			25ng	704.357	2111.06	50ng	472.002	1884.99	100ng	433.974	1732.88	200ng	609.544	2435.15	400ng	842.922	3368.67	800ng	755.899	3020.57
			25ng	487.013	1945.03	50ng	450.22	1797.86	100ng	517.237	2065.93	200ng	434.99	1736.94	400ng	755.899	3020.57	800ng	921.452	2762.34
			25ng	418.219	1669.85	50ng	487.742	1947.94	100ng	573.03	2289.1	200ng	487.835	2435.15	400ng	789.407	2366.21	800ng	604.922	3020.58
			25ng	500.75	1999.98	50ng	591.263	2362.03	100ng	458.626	2289.1	200ng	634.994	1902.97	400ng	835.426	3338.68	800ng	777.752	2331.24
			25ng	534.021	2133.06	50ng	787.348	2360.03	100ng	459.24	1833.94	200ng	480.496	1918.96	400ng	777.752	2331.24	800ng	766.105	3061.4
			25ng	401.014	2001.04	50ng	478.746	1911.96	100ng	487.742	1947.95	200ng	544.023	2173.07	400ng	785.888	3140.53	800ng	785.883	3140.51
			25ng	711.357	2132.06	50ng	447.739	1787.93	100ng	649.988	1947.95	200ng	725.028	2173.07	400ng	755.899	3020.57	800ng	755.899	3020.57
			25ng	533.771	2132.06	50ng	610.809	2440.22	100ng	390.395	1947.95	200ng	442.228	1765.89	400ng	839.663	3355.63	800ng	1040.47	4158.87
			25ng	741.351	2222.04	50ng	488.85	2440.22	100ng	484.636	2419.15	200ng	397.216	1585.84	400ng	766.104	3061.39	800ng	693.742	3464.68
			25ng	556.767	2224.05	50ng	596.65	1787.93	100ng	404.03	2419.15	200ng	529.287	1585.85	400ng	1040.48	4158.88	800ng	839.662	3355.63
			25ng	385.713	1539.83	50ng	702.034	2104.09	100ng	573.03	2289.1	200ng	544.022	2173.07	400ng	844.739	2532.2	800ng	766.105	3061.4
			25ng	585.785	2340.12	50ng	537.032	2145.11	100ng	458.625	2289.1	200ng	466.986	1864.92	400ng	717.399	2866.57	800ng	1040.47	4158.87
			25ng	513.236	2049.92	50ng	715.708	2145.11	100ng	517.235	2065.92	200ng	622.313	1864.92	400ng	756.382	3022.51	800ng	864.167	3453.65
			25ng	445.484	1778.91	50ng	429.827	2145.11	100ng	605.543	2419.15	200ng	622.313	1864.92	400ng	880.919	3520.65	800ng	717.398	2866.57
			25ng	505.512	2019.02	50ng	478.746	1911.96	100ng	478.746	1911.96	200ng	515.258	1543.76	400ng	574.12	2866.57	800ng	972.468	2915.39
			25ng	834.75	2502.24	50ng	472.233	1885.91	100ng	472.002	1884.99	200ng	386.696	1543.76	400ng	830.399	3318.57	800ng	728.111	2909.42
			25ng	626.315	2502.24	50ng	595.797	2380.17	100ng	629.002	1884.99	200ng	716.689	2148.05	400ng	933.845	2799.52	800ng	756.381	3022.5
			25ng	474.742	1895.95	50ng	476.837	2380.16	100ng	637.993	1911.96	200ng	795.986	2385.94	400ng	828.916	3312.64	800ng	574.12	2866.57
			25ng	516.532	2063.11	50ng	575.776	2300.08	100ng	598.975	1794.91	200ng	466.987	1864.93	400ng	717.4	2866.58	800ng	605.308	3022.51
			25ng	569.792	2276.14	50ng	491.476	1962.88	100ng	629	1884.99	200ng	622.316	1864.93	400ng	906.117	2716.33	800ng	717.403	2866.59
			25ng	456.035	2276.14	50ng	767.366	2300.08	100ng	487.742	1947.95	200ng	573.03	2289.1	400ng	599.052	2393.19	800ng	828.916	3312.64
			25ng	474.748	1895.97	50ng	725.36	2174.06	100ng	787.348	2360.03	200ng	649.988	1947.95	400ng	756.382	3022.51	800ng	906.117	2716.33
			25ng	504.761	2016.02	50ng	414.211	1653.82	100ng	610.81	2440.22	200ng	458.626	2289.1	400ng	880.925	3520.68	800ng	599.051	2393.18
			25ng	404.011	2016.02	50ng	630.564	2519.24	100ng	488.85	2440.22	200ng	433.974	1732.87	400ng	772.906	3088.6	800ng	800.728	2400.17
			25ng	511.505	2043	50ng	840.083	2518.23	100ng	447.739	1787.93	200ng	763.705	2289.1	400ng	835.751	2505.24	800ng	756.384	3022.51
			25ng	561.25	2241.98	50ng	512.026	2045.08	100ng	702.034	2104.09	200ng	487.742	1947.95	400ng	798.4	2393.19	800ng	773.404	3090.59
			25ng	468.234	1869.92	50ng	682.365	2045.08	100ng	596.65	1787.94	200ng	517.236	2065.92	400ng	799.069	2395.19	800ng	880.92	3520.66
			25ng	511.507	2043	50ng	409.822	2045.08	100ng	715.709	2145.11	200ng	459.491	1834.94	400ng	599.052	2393.19	800ng	835.755	2505.25
			25ng	486.483	1942.91	50ng	491.476	1962.88	100ng	537.033	2145.11	200ng	649.987	1947.95	400ng	628.835	2512.32	800ng	803.733	2409.18
			25ng	597.806	2388.2	50ng	575.777	2300.09	100ng	595.797	2380.17	200ng	573.03	2289.1	400ng	664.341	2654.34	800ng	627.065	2505.24
			25ng	796.738	2388.2	50ng	512.025	2045.08	100ng	570.052	2277.19	200ng	487.742	1947.95	400ng	837.751	2511.24	800ng	603.05	2409.18
			25ng	552.294	2206.15	50ng	630.314	2518.23	100ng	478.746	1911.96	200ng	458.625	2289.1	400ng	736.05	2206.13	800ng	798.4	2393.19
			25ng	597.807	2388.2	50ng	584.288	2334.13	100ng	610.812	2440.22	200ng	390.395	1947.94	400ng	803.755	2409.25	800ng	599.051	2393.18
			25ng	439.973	1756.87	50ng	778.716	2334.13	100ng	487.742	1947.95	200ng	484.636	2419.15	400ng	552.289	2206.13	800ng	844.742	2532.21
			25ng	629.328	2514.29	50ng	487.012	1945.03	100ng	595.797	2380.17	200ng	404.031	2419.15	400ng	970.489	2909.45	800ng	552.29	2206.14
			25ng	439.973	1756.87	50ng	704.356	2111.05	100ng	476.839	2380.16	200ng	517.235	2065.92	400ng	898.771	2694.3	800ng	728.112	2909.43
			25ng	586.538	2343.13	50ng	418.219	1669.85	100ng	794.059	2380.16	200ng	605.543	2419.15	400ng	837.141	3345.54	800ng	736.049	2206.13
			25ng	629.328	2514.29	50ng	500.75	1999.98	100ng	575.777	2300.09	200ng	414.211	1653.82	400ng	885.459	2654.36	800ng	970.483	2909.43
			25ng	639.319	2554.26	50ng	667.687	2001.05	100ng	460.822	2300.08	200ng	649.989	1947.95	400ng	929.445	2786.32	800ng	728.112	2909.43
			25ng	511.656	2554.25	50ng	533.772	2132.07	100ng	767.367	2300.09	200ng	478.746	1911.96	400ng	961.477	2882.42	800ng	837.14	3345.54
			25ng	407.418	2033.06	50ng	711.358	2132.06	100ng	544.274	2174.07	200ng	449.483	1794.91	400ng	664.342	2654.34	800ng	885.452	2654.34
			25ng	439.489	1754.93	50ng	663.331	1987.98	100ng	414.212	1653.83	200ng	598.976	1794.91	400ng	721.862	2884.43	800ng	934.806	2802.4
			25ng	509.022	2033.07	50ng	380.702	1519.78	100ng	840.083	2518.23	200ng	472.002	1884.99	400ng	835.771	2505.3	800ng	725.402	2174.19
			25ng	460.987	1840.93	50ng	608.533	2431.11	100ng	512.025	2045.08	200ng	487.742	1947.95	400ng	630.341	2518.34	800ng	664.342	2654.35
			25ng	532.277	2126.09	50ng	501.017	2001.05	100ng	682.702	2046.09	200ng	484.636	2419.15	400ng	736.049	2206.13	800ng	741.381	2222.13
			25ng	709.367	2126.09	50ng	411.472	1642.87	100ng	491.476	1962.88	200ng	629.001	1884.99	400ng	839.409	3354.61	800ng	736.05	2206.13
			25ng	597.811	2388.22	50ng	556.265	2222.04	100ng	409.822	2045.08	200ng	488.85	2440.22	400ng	802.425	3206.68	800ng	552.288	2206.13
			25ng	535.284	2138.11	50ng	741.352	2222.04	100ng	575.777	2300.09	200ng	610.81	2440.22	400ng	1016.82	3048.45	800ng	630.34	2518.34
			25ng	713.377	2138.12	50ng	558.655	1673.95	100ng	682.366	2045.08	200ng	637.993	1911.97	400ng	906.767	2718.29	800ng	762.618	3047.45
			25ng	527.78	2108.1	50ng	385.713	1539.83	100ng	561.034	2241.11	200ng	787.35	2360.04	400ng	606.346	2422.36	800ng	802.423	3206.67
			25ng	759.393	2276.16	50ng	566.053	2261.19	100ng	640.813	2560.23	200ng	450.218	1797.85	400ng	1016.49	3047.47	800ng	839.412	3354.63
			25ng	759.391	2276.16	50ng	513.234	2049.91	100ng	512.025	2045.08	200ng	407.542	2440.22	400ng	762.62	3047.46	800ng	906.772	2718.3
			25ng	447.254	1786	50ng	523.03	2089.1	100ng	584.293	2334.15	200ng	447.739	1787.93	400ng	964.783	2892.33	800ng	546.8	2184.18
			25ng	596.003	1785.99	50ng	696.703	2088.09	100ng	778.716	2334.13	200ng	596.651	1787.94	400ng	907.441	2720.31	800ng	698.366	2790.44
			25ng	526.259	2627.27	50ng	513.236	2049.92	100ng	787.677	2361.02	200ng	526.779	2104.09	400ng	680.327	2718.29	800ng	762.62	3047.46
			25ng	695.081	2777.3	50ng	522.779	2088.1	100ng	487.013	1945.03	200ng	595.795	2380.16	400ng	839.443	2516.31	800ng	906.771	2718.3
			25ng	788.391	2363.16	50ng	656.679	1968.02	100ng	704.691	2112.06	200ng	702.035	2104.09	400ng	687.338	3432.66	800ng	759.868	3036.45
			25ng	742.666	2225.98	50ng	445.484	1778.91	100ng	418.219	1669.85	200ng	715.709	2145.11	400ng	808.127	2422.37	800ng	680.328	2718.29
			25ng	540.507	2159.01	50ng	513.236	2049.92	100ng	500.75	1999.98	200ng	429.828	2145.11	400ng	788.688	3151.73	800ng	606.347	2422.37
			25ng	704.597	2815.37	50ng	486.482	1942.91	100ng	534.022	2133.07	200ng	431.97	1724.86	400ng	1002.81	3006.42	800ng	843.423	3370.67
			25ng	720.34	2159	50ng	626.315	2502.24	100ng	501.017	2001.05	200ng	537.033	2145.11	400ng	606.348	2422.37	800ng	820.929	3280.69
			25ng	557.251	2225.98	50ng	834.751	2502.24	100ng	667.687	2001.05	200ng	478.746	1911.96	400ng	838.923	3352.67	800ng	788.687	3151.73
			25ng	540.507	2159.01	50ng	673.678	2019.02	100ng	711.358	2132.06	200ng	575.779	2300.09	400ng	656.944	3280.69	800ng	838.923	3352.67
			25ng	482.484	1926.91	50ng	513.236	2049.92	100ng	663.331	1987.98	200ng	472.002	1884.99	400ng	840.117	2518.34	800ng	1016.49	3047.47
			25ng	502.009	2005.01	50ng	516.532	2063.1	100ng	380.702	1519.78	200ng	610.812	2440.23	400ng	716.104	2861.4	800ng	770.102	3077.39
			25ng	527.79	2108.14	50ng	584.536	2335.12	100ng	497.751	1987.98	200ng	787.35	2360.04	400ng	794.088	2380.25	800ng	716.104	2861.39
			25ng	669.01	2005.01	50ng	759.386	2276.14	100ng	487.014	1945.03	200ng	682.366	2045.08	400ng	957.065	2869.18	800ng	840.117	2518.34
			25ng	625.328	2498.29	50ng	474.748	1895.97	100ng	741.352	2222.04	200ng	590.764	2360.04	400ng	770.104	3077.4	800ng	858.439	3430.74
			25ng	799.393	2396.17	50ng	486.484	1942.91	100ng	556.265	2222.04	200ng	590.765	2360.04	400ng	649.338	2594.33	800ng	1027.73	4107.89
			25ng	833.435	2498.29	50ng	504.76	2016.02	100ng	411.472	1642.87	200ng	595.797	2380.16	400ng	808.128	2422.37	800ng	630.335	2518.32
			25ng	485.753	1939.99	50ng	516.535	2063.12	100ng	562.286	2246.12	200ng	476.838	2380.16	400ng	606.347	2422.37	800ng	794.424	2381.26
			25ng	482.484	1926.91	50ng	511.505	2043	100ng	558.655	1673.95	200ng	491.476	1962.88	400ng	788.686	3151.72	800ng	957.066	2869.18
			25ng	505.027	2017.09	50ng	608.65	1823.93	100ng	566.054	2261.2	200ng	575.778	2300.09	400ng	827.09	2479.25	800ng	649.336	2594.32
			25ng	585.804	2340.19	50ng	782.017	2344.04	100ng	453.043	2261.19	200ng	460.823	2300.08	400ng	1027.73	4107.9	800ng	573.084	2861.39
			25ng	521.794	2084.16	50ng	747.998	2241.98	100ng	385.713	1539.83	200ng	767.367	2300.09	400ng	603.051	2409.18	800ng	808.128	2422.37
			25ng	625.33	2498.3	50ng	468.235	1869.92	100ng	621.586	2483.32	200ng	787.35	2360.03	400ng	787.41	2360.21	800ng	998.21	3989.82
			25ng	673.036	2017.09	50ng	526.26	2102.02	100ng	613.806	2452.2	200ng	561.033	2241.11	400ng	743.121	2969.46	800ng	606.346	2422.36
			25ng	798.726	2394.16	50ng	608.651	1823.94	100ng	513.236	2049.92	200ng	544.273	2174.07	400ng	668.342	2670.35	800ng	743.119	2969.45
			25ng	521.272	2082.07	50ng	699.082	2793.31	100ng	523.027	2089.09	200ng	414.214	1653.83	400ng	909.142	2725.41	800ng	954.473	2861.41
			25ng	490.507	1959.01	50ng	577.789	2308.13	100ng	696.7	2088.09	200ng	595.794	2380.15	400ng	990.491	2969.46	800ng	788.685	3151.72
			25ng	521.794	2084.16	50ng	462.432	2308.13	100ng	707.835	2828.32	200ng	630.565	2519.24	400ng	844.744	2532.22	800ng	716.102	2861.39
			25ng	570.042	2277.15	50ng	447.739	1787.93	100ng	780.718	2340.14	200ng	840.083	2518.24	400ng	821.136	3281.52	800ng	770.104	3077.4
			25ng	403.014	2011.04	50ng	597.807	2388.2	100ng	522.78	2088.1	200ng	630.313	2518.23	400ng	815.413	2444.23	800ng	899.176	3593.68
			25ng	912.437	2735.3	50ng	560.059	2237.21	100ng	464.985	1856.92	200ng	491.476	1962.88	400ng	809.089	2425.25	800ng	634.586	2535.32
			25ng	550.776	2200.08	50ng	796.738	2388.2	100ng	613.806	2452.2	200ng	682.366	2045.08	400ng	803.733	2409.18	800ng	884.917	3536.65
			25ng	734.032	2200.08	50ng	420.82	2100.07	100ng	492.762	1968.03	200ng	423.482	1690.9	400ng	985.819	2955.44	800ng	909.141	2725.41
			25ng	435.975	1740.88	50ng	756.368	2267.09	100ng	818.071	2452.2	200ng	409.822	2045.08	400ng	788.688	3151.73	800ng	809.086	2425.24
			25ng	708.37	2123.09	50ng	736.055	2206.15	100ng	656.679	1968.02	200ng	575.777	2300.09	400ng	759.869	3036.46	800ng	743.12	2969.46
			25ng	425.424	2123.09	50ng	604.286	2414.12	100ng	584.535	2335.12	200ng	767.367	2300.09	400ng	603.05	2409.18	800ng	803.733	2409.18
			25ng	506.014	2021.03	50ng	597.806	2388.2	100ng	626.314	2502.24	200ng	561.034	2241.12	400ng	899.177	3593.68	800ng	603.051	2409.18
			25ng	662.298	2646.17	50ng	579.527	2315.08	100ng	505.509	2019.02	200ng	512.025	2045.08	400ng	870.716	2610.13	800ng	788.688	3151.73
			25ng	666.819	2664.25	50ng	772.366	2315.08	100ng	834.748	2502.23	200ng	682.365	2045.08	400ng	844.742	2532.21	800ng	759.869	3036.45
			25ng	600.288	2398.13	50ng	439.974	1756.87	100ng	474.995	1896.96	200ng	409.822	2045.08	400ng	884.919	3536.66	800ng	899.928	3596.69
			25ng	445.997	1780.96	50ng	629.329	2514.29	100ng	486.483	1942.91	200ng	584.54	2335.14	400ng	547.049	2185.18	800ng	845.076	2533.21
			25ng	888.764	2664.28	50ng	604.286	2414.12	100ng	673.677	2019.02	200ng	788.014	2362.03	400ng	860.767	2580.29	800ng	884.917	3536.64
			25ng	662.297	2646.17	50ng	439.974	1756.87	100ng	474.745	1895.96	200ng	778.717	2334.14	400ng	842.923	3368.67	800ng	860.769	2580.29
			25ng	485.247	1937.97	50ng	629.329	2514.29	100ng	516.533	2063.11	200ng	487.013	1945.03	400ng	645.827	2580.29	800ng	547.05	2185.18
			25ng	679.585	2715.32	50ng	838.769	2514.29	100ng	688.375	2063.11	200ng	704.689	2112.05	400ng	759.867	3036.45	800ng	645.827	2580.29
			25ng	680.087	2717.33	50ng	787.678	2361.02	100ng	413.427	2063.1	200ng	540.027	2157.09	400ng	838.923	3352.67	800ng	820.926	3280.68
			25ng	662.298	2646.17	50ng	639.319	2554.25	100ng	626.316	2502.24	200ng	517.757	2068.01	400ng	820.926	3280.68	800ng	1012.82	3036.44
			25ng	668.349	2003.03	50ng	494.506	1975	100ng	505.51	2019.02	200ng	584.289	2334.14	400ng	656.943	3280.69	800ng	842.922	3368.67
			25ng	515.872	2575.33	50ng	509.028	2033.09	100ng	456.034	2276.14	200ng	500.75	1999.98	400ng	1012.82	3036.44	800ng	838.924	3352.67
			25ng	585.3	2338.18	50ng	509.021	2033.06	100ng	759.387	2276.15	200ng	704.357	2111.06	400ng	807.131	3225.5	800ng	777.4	3106.58
			25ng	757.054	2269.15	50ng	439.489	1754.94	100ng	569.792	2276.15	200ng	418.219	1669.85	400ng	1018.15	3052.43	800ng	759.866	3036.44
			25ng	644.588	2575.33	50ng	460.987	1840.93	100ng	834.752	2502.24	200ng	534.021	2133.06	400ng	608.095	3036.45	800ng	611.294	3052.44
			25ng	584.291	2334.14	50ng	532.275	2126.08	100ng	504.762	2016.03	200ng	501.017	2001.05	400ng	860.77	2580.3	800ng	1018.15	3052.44
			25ng	715.11	2857.42	50ng	709.367	2126.09	100ng	474.748	1895.97	200ng	711.358	2132.06	400ng	797.926	3188.68	800ng	763.865	3052.44
			25ng	778.713	2334.12	50ng	597.811	2388.22	100ng	404.01	2016.02	200ng	667.686	2001.04	400ng	645.828	2580.29	800ng	608.095	3036.45
			25ng	655.822	2620.26	50ng	535.282	2138.11	100ng	501.252	2502.23	200ng	508.508	2031.01	400ng	759.869	3036.45	800ng	1044.47	4174.88
			25ng	873.058	2617.16	50ng	713.377	2138.12	100ng	516.533	2063.11	200ng	663.331	1987.98	400ng	820.927	3280.69	800ng	860.77	2580.29
			25ng	655.045	2617.16	50ng	461.236	2302.15	100ng	562.281	2246.1	200ng	380.701	1519.78	400ng	1012.83	3036.46	800ng	638.542	3188.68
			25ng	584.292	2334.15	50ng	591.538	2363.13	100ng	688.375	2063.11	200ng	608.285	2430.12	400ng	828.084	2482.24	800ng	797.926	3188.68
			25ng	690.678	2070.02	50ng	796.747	2388.23	100ng	626.316	2502.24	200ng	487.013	1945.03	400ng	620.815	2480.24	800ng	656.943	3280.68
			25ng	621.833	2484.31	50ng	713.378	2138.12	100ng	608.649	1823.93	200ng	630.313	2518.23	400ng	797.926	3188.68	800ng	820.928	3280.69
			25ng	874.098	2620.28	50ng	703.371	2108.1	100ng	586.768	2344.05	200ng	512.276	2046.08	400ng	546.802	2184.18	800ng	645.827	2580.28
			25ng	668.384	2003.14	50ng	422.425	2108.1	100ng	782.017	2344.04	200ng	743.692	2229.06	400ng	638.542	3188.68	800ng	546.802	2184.19
			25ng	469.738	1875.93	50ng	540.076	2696.35	100ng	584.536	2335.12	200ng	418.219	1669.85	400ng	759.621	3035.46	800ng	1012.82	3036.45
			25ng	767.742	2301.21	50ng	569.797	2276.16	100ng	486.483	1942.91	200ng	501.02	2001.06	400ng	843.896	3372.56	800ng	827.42	2480.25
			25ng	588.036	2349.12	50ng	759.393	2276.16	100ng	561.251	2241.98	200ng	533.772	2132.07	400ng	630.344	2518.35	800ng	759.621	3035.46
			25ng	783.713	2349.12	50ng	527.78	2108.1	100ng	513.237	2049.93	200ng	711.359	2132.06	400ng	774.107	3093.41	800ng	620.814	2480.23
			25ng	611.334	2442.31	50ng	674.844	2696.35	100ng	748	2241.99	200ng	411.472	1642.87	400ng	899.469	2696.39	800ng	808.796	2424.37
			25ng	724.58	2895.3	50ng	484.744	1935.96	100ng	738.364	2213.08	200ng	556.264	2222.04	400ng	728.736	2184.19	800ng	935.797	2805.37
			25ng	715.008	2143.01	50ng	569.794	2276.16	100ng	626.564	2503.23	200ng	741.352	2222.04	400ng	864.761	2592.27	800ng	763.62	3051.46
			25ng	536.508	2143.01	50ng	759.39	2276.16	100ng	554.022	2213.07	200ng	708.085	2829.32	400ng	643.861	2572.42	800ng	872.456	2615.35
			25ng	520.296	2078.16	50ng	447.253	1785.99	100ng	577.787	2308.13	200ng	590.767	2360.05	400ng	830.099	2488.28	800ng	797.927	3188.69
			25ng	429.734	1715.92	50ng	596.003	1785.99	100ng	447.738	1787.93	200ng	566.469	2828.32	400ng	962.395	2885.17	800ng	843.895	3372.56
			25ng	536.508	2143.01	50ng	695.08	2777.3	100ng	597.807	2388.2	200ng	790.651	2369.94	400ng	966.814	2898.43	800ng	638.542	3188.68
			25ng	763.846	3052.36	50ng	447.253	1785.99	100ng	770.045	2308.12	200ng	593.241	2369.94	400ng	791.444	3162.76	800ng	962.395	2885.17
			25ng	737.335	2209.99	50ng	788.39	2363.15	100ng	648.093	2589.35	200ng	566.054	2261.19	400ng	840.787	2520.35	800ng	826.749	2478.23
			25ng	553.253	2209.99	50ng	591.545	2363.16	100ng	518.672	2589.33	200ng	621.586	2483.32	400ng	725.364	2898.43	800ng	774.102	3093.39
			25ng	656.853	2624.39	50ng	742.666	2225.98	100ng	529.459	2643.27	200ng	453.044	2261.19	400ng	774.105	3093.4	800ng	838.923	3352.67
			25ng	586.059	2341.21	50ng	557.251	2225.98	100ng	589.803	2356.19	200ng	385.713	1539.83	400ng	766.618	3063.45	800ng	728.735	2184.19
			25ng	710.712	2130.12	50ng	540.508	2159.01	100ng	597.806	2388.2	200ng	707.836	2828.32	400ng	674.855	2696.4	800ng	966.814	2898.43
			25ng	776.043	2326.11	50ng	509.237	2033.93	100ng	560.06	2237.22	200ng	790.652	2369.94	400ng	728.734	2184.19	800ng	643.861	2572.42
			25ng	533.286	2130.12	50ng	720.34	2159	100ng	532.517	2127.05	200ng	593.742	2371.94	400ng	546.802	2184.18	800ng	962.394	2885.17
			25ng	761.058	2281.16	50ng	751.036	2251.09	100ng	700.695	2100.07	200ng	591.011	2361.02	400ng	871.089	2611.25	800ng	791.444	3162.76
			25ng	643.713	1929.12	50ng	562.768	2248.05	100ng	796.739	2388.2	200ng	613.805	2452.2	400ng	966.193	2896.56	800ng	633.355	3162.74
			25ng	670.585	2679.32	50ng	445.829	2225.11	100ng	525.254	2622.24	200ng	513.737	2051.92	400ng	639.843	2556.35	800ng	843.169	3369.65
			25ng	601.542	2403.14	50ng	557.252	2225.98	100ng	472.845	2360.2	200ng	523.028	2089.09	400ng	669.089	2673.33	800ng	844.746	2532.22
			25ng	494.044	1973.16	50ng	742.666	2225.98	100ng	552.293	2206.15	200ng	585.783	2340.11	400ng	765.65	3059.58	800ng	774.107	3093.41
			25ng	502.016	2005.04	50ng	527.791	2108.14	100ng	616.057	2461.21	200ng	696.703	2088.09	400ng	724.896	2896.56	800ng	766.618	3063.45
			25ng	786.062	2356.17	50ng	502.009	2005.01	100ng	787.733	2361.19	200ng	780.711	2340.12	400ng	600.311	2398.22	800ng	728.734	2184.19
			25ng	562.797	2248.16	50ng	482.484	1926.92	100ng	597.806	2388.2	200ng	584.537	2335.12	400ng	630.342	2518.35	800ng	546.801	2184.18
			25ng	716.014	2146.03	50ng	733.023	2197.05	100ng	604.285	2414.12	200ng	522.779	2088.09	400ng	668.337	2670.33	800ng	600.308	2398.21
			25ng	554.029	2213.09	50ng	669.011	2005.02	100ng	532.517	2127.05	200ng	464.986	1856.92	400ng	728.733	2184.19	800ng	840.12	2518.35
			25ng	696.059	2086.16	50ng	607.302	2426.18	100ng	787.403	2360.19	200ng	490.865	2450.3	400ng	655.839	2620.34	800ng	630.342	2518.35
			25ng	601.544	2403.15	50ng	720.341	2159.01	100ng	439.973	1756.87	200ng	593.491	2370.94	400ng	546.803	2184.19	800ng	966.194	2896.57
			25ng	647.59	2587.34	50ng	599.3	2394.18	100ng	493.047	2461.21	200ng	656.679	1968.02	400ng	904.127	2710.37	800ng	668.337	2670.32
			25ng	603.539	2411.14	50ng	810.064	2428.18	100ng	738.36	2213.06	200ng	492.76	1968.02	400ng	678.343	2710.35	800ng	724.895	2896.56
			25ng	804.383	2411.13	50ng	798.726	2394.16	100ng	838.769	2514.29	200ng	613.329	2450.3	400ng	612.72	3059.57	800ng	728.734	2184.19
			25ng	477.516	1907.04	50ng	625.329	2498.29	100ng	604.286	2414.12	200ng	467.83	2335.12	400ng	821.424	2462.26	800ng	546.802	2184.18
			25ng	561.024	2241.08	50ng	833.437	2498.3	100ng	439.974	1756.87	200ng	818.072	2452.2	400ng	773.886	3092.52	800ng	904.126	2710.36
			25ng	647.589	2587.34	50ng	485.753	1939.99	100ng	586.54	2343.14	200ng	513.236	2049.92	400ng	800.078	2398.22	800ng	884.916	3536.64
			25ng	624.345	2494.36	50ng	557.251	2225.98	100ng	781.718	2343.14	200ng	445.484	1778.91	400ng	765.648	3059.57	800ng	800.078	2398.22
			25ng	762.383	2285.13	50ng	518.844	2590.19	100ng	629.329	2514.29	200ng	486.483	1942.91	400ng	722.622	2887.47	800ng	678.595	2711.36
			25ng	793.396	2378.17	50ng	505.028	2017.09	100ng	639.319	2554.26	200ng	584.535	2335.12	400ng	840.117	2518.34	800ng	600.308	2398.21
			25ng	479.003	1912.99	50ng	485.753	1939.99	100ng	838.769	2514.29	200ng	593.643	1778.92	400ng	600.309	2398.21	800ng	773.894	3092.55
			25ng	647.59	2587.34	50ng	618.054	2469.19	100ng	511.657	2554.25	200ng	505.512	2019.03	400ng	800.076	2398.21	800ng	840.116	2518.33
			25ng	819.049	2455.13	50ng	824.403	2471.19	100ng	629.33	2514.3	200ng	626.315	2502.24	400ng	800.076	2398.21	800ng	612.919	3060.57
			25ng	614.541	2455.14	50ng	823.736	2469.19	100ng	639.319	2554.26	200ng	834.75	2502.23	400ng	805.409	2414.21	800ng	773.885	3092.52
			25ng	549.044	2193.15	50ng	502.008	2005.01	100ng	407.418	2033.06	200ng	673.678	2019.02	400ng	805.742	2415.21	800ng	769.644	3075.55
			25ng	520.024	2077.07	50ng	669.009	2005.01	100ng	636.316	2542.24	200ng	513.236	2049.92	400ng	604.309	2414.21	800ng	765.647	3059.57
			25ng	564.296	2254.16	50ng	759.72	2277.14	100ng	693.336	2770.32	200ng	516.532	2063.11	400ng	542.071	2165.26	800ng	690.536	3448.65
			25ng	545.549	2179.17	50ng	673.036	2017.09	100ng	554.87	2770.32	200ng	845.414	2534.23	400ng	800.078	2398.22	800ng	801.416	2402.23
			25ng	727.062	2179.17	50ng	521.273	2082.07	100ng	511.657	2554.26	200ng	688.374	2063.11	400ng	800.745	2400.22	800ng	800.075	2398.21
			25ng	675.698	2025.08	50ng	557.251	2225.98	100ng	678.358	2033.06	200ng	749.372	2246.1	400ng	600.309	2398.21	800ng	862.914	3448.64
			25ng	796.426	2387.26	50ng	575.529	2299.09	100ng	666.297	2662.17	200ng	486.484	1942.91	400ng	840.119	2518.34	800ng	877.467	2630.39
			25ng	750.073	2248.2	50ng	392.607	1959	100ng	616.826	2464.28	200ng	413.427	2063.1	400ng	753.701	2259.09	800ng	600.309	2398.21
			25ng	746.053	2236.15	50ng	667.99	2001.95	100ng	439.49	1754.94	200ng	584.536	2335.12	400ng	578.799	2312.17	800ng	712.112	2845.43
			25ng	509.541	2035.14	50ng	652.318	2606.25	100ng	460.987	1840.93	200ng	759.39	2276.15	400ng	686.133	2741.51	800ng	604.307	2414.2
			25ng	467.794	1868.15	50ng	759.72	2277.15	100ng	630.308	2518.21	200ng	505.51	2019.02	400ng	721.427	2162.27	800ng	805.407	2414.21
			25ng	623.39	1868.15	50ng	684.579	2735.29	100ng	532.276	2126.08	200ng	456.034	2276.14	400ng	504.475	2518.34	800ng	721.422	2162.25
			25ng	892.123	2674.35	50ng	503.516	2011.04	100ng	709.368	2126.09	200ng	626.315	2502.24	400ng	830.11	2488.32	800ng	541.325	2162.28
			25ng	467.794	1868.15	50ng	912.442	2735.31	100ng	597.811	2388.22	200ng	834.752	2502.24	400ng	897.473	2690.4	800ng	541.322	2162.27
			25ng	621.533	2483.11	50ng	550.776	2200.08	100ng	535.283	2138.11	200ng	504.762	2016.03	400ng	760.397	2279.18	800ng	923.772	2769.3
			25ng	454.246	1813.96	50ng	734.032	2200.08	100ng	636.314	2542.23	200ng	474.748	1895.97	400ng	840.121	2518.35	800ng	600.308	2398.21
			25ng	623.389	1868.15	50ng	531.529	2123.1	100ng	713.378	2138.12	200ng	404.011	2016.02	400ng	630.593	2519.35	800ng	801.075	2401.21
			25ng	532.506	2127	50ng	435.975	1740.88	100ng	461.238	2302.16	200ng	818.072	2452.2	400ng	685.16	3421.77	800ng	856.164	3421.63
			25ng	533.262	2130.03	50ng	708.37	2123.1	100ng	527.781	2108.1	200ng	581.564	2323.23	400ng	753.702	2259.09	800ng	630.341	2518.34
			25ng	710.682	2130.03	50ng	425.424	2123.09	100ng	768.057	2302.16	200ng	749.372	2246.1	400ng	686.134	2741.51	800ng	840.119	2518.34
			25ng	567.047	2265.17	50ng	445.997	1780.96	100ng	796.751	2388.24	200ng	688.374	2063.11	400ng	805.104	2413.3	800ng	754.63	3015.5
			25ng	755.728	2265.17	50ng	594.326	1780.96	100ng	703.376	2108.11	200ng	486.482	1942.91	400ng	832.441	2495.31	800ng	686.133	2741.51
			25ng	602.318	2406.25	50ng	506.014	2021.03	100ng	422.425	2108.1	200ng	569.792	2276.15	400ng	604.327	2414.29	800ng	835.441	2504.31
			25ng	557.026	2225.08	50ng	662.298	2646.17	100ng	569.795	2276.16	200ng	456.738	1823.93	400ng	658.347	2630.37	800ng	721.427	2162.27
			25ng	509.275	2034.08	50ng	674.351	2021.04	100ng	759.391	2276.16	200ng	608.648	1823.93	400ng	842.923	3368.67	800ng	677.354	2706.39
			25ng	579.814	2316.23	50ng	607.537	2427.13	100ng	899.455	2696.35	200ng	505.511	2019.02	400ng	581.552	2323.19	800ng	541.322	2162.27
			25ng	922.765	2766.28	50ng	625.579	2499.29	100ng	785.322	2353.95	200ng	782.019	2344.04	400ng	735.159	2937.61	800ng	830.109	2488.31
			25ng	611.798	2444.17	50ng	684.34	2734.34	100ng	527.78	2108.1	200ng	590.764	2360.03	400ng	890.93	3560.7	800ng	890.929	3560.69
			25ng	689.348	2066.03	50ng	435.975	1740.88	100ng	703.373	2108.1	200ng	594.765	2376.04	400ng	795.069	2383.19	800ng	897.471	2690.4
			25ng	597.543	2387.15	50ng	666.822	2664.27	100ng	589.243	2353.95	200ng	787.351	2360.04	400ng	924.11	2770.32	800ng	919.193	3673.75
			25ng	689.349	2066.03	50ng	631.304	2522.19	100ng	489.848	2445.21	200ng	513.237	2049.93	400ng	582.053	2325.19	800ng	673.354	2690.39
			25ng	550.758	2200.01	50ng	800.048	2398.13	100ng	569.794	2276.16	200ng	516.532	2063.11	400ng	596.553	2383.19	800ng	735.88	2940.5
			25ng	484.268	1934.05	50ng	888.761	2664.27	100ng	612.059	2445.21	200ng	796.311	2386.92	400ng	590.314	2358.23	800ng	630.339	2518.33
			25ng	567.531	2267.1	50ng	661.522	2643.06	100ng	484.743	1935.95	200ng	561.25	2241.98	400ng	760.397	2279.18	800ng	840.122	2518.35
			25ng	829.41	2486.22	50ng	485.245	1937.96	100ng	759.395	2276.17	200ng	747.999	2241.98	400ng	874.457	2621.36	800ng	630.593	2519.35
			25ng	595.3	2378.18	50ng	883.394	2648.17	100ng	596.002	1785.99	200ng	468.235	1869.92	400ng	793.41	2378.21	800ng	856.2	3421.78
			25ng	538.018	2149.05	50ng	905.776	2715.31	100ng	447.253	1785.99	200ng	586.767	2344.05	400ng	653.108	2609.41	800ng	874.457	2621.36
			25ng	622.309	2486.21	50ng	666.821	2664.26	100ng	489.848	2445.21	200ng	505.51	2019.02	400ng	754.135	3013.52	800ng	870.717	2610.14
			25ng	717.021	2149.05	50ng	565.023	2257.07	100ng	522.259	2086.01	200ng	835.084	2503.24	400ng	929.138	2785.4	800ng	549.545	2195.16
			25ng	829.41	2486.22	50ng	448.982	1792.91	100ng	612.058	2445.21	200ng	626.565	2503.24	400ng	765.654	3059.59	800ng	760.396	2279.17
			25ng	520.274	2078.07	50ng	436.236	1741.92	100ng	657.572	2627.27	200ng	398.23	1589.9	400ng	863.399	3450.58	800ng	753.702	2259.09
			25ng	598.821	2392.26	50ng	741.68	2223.03	100ng	926.438	2777.3	200ng	554.023	2213.07	400ng	674.538	3368.66	800ng	686.135	2741.52
			25ng	969.472	2906.4	50ng	660.856	2640.4	100ng	745.705	2235.1	200ng	577.789	2308.13	400ng	690.536	3448.65	800ng	805.103	2413.3
			25ng	638.822	2552.26	50ng	700.599	2799.37	100ng	554.039	2213.14	200ng	462.431	2308.13	400ng	767.399	3066.57	800ng	658.346	2630.36
			25ng	473.281	1890.1	50ng	668.346	2003.02	100ng	591.545	2363.16	200ng	657.371	1970.1	400ng	842.921	3368.66	800ng	842.923	3368.67
			25ng	630.706	1890.1	50ng	501.511	2003.02	100ng	591.544	2363.15	200ng	782.735	2346.19	400ng	573.556	2291.2	800ng	754.139	3013.54
			25ng	554.029	2213.1	50ng	933.796	2799.37	100ng	738.378	2213.12	200ng	447.738	1787.93	400ng	878.439	2633.3	800ng	890.931	3560.7
			25ng	738.035	2212.09	50ng	558.769	2232.05	100ng	703.081	2809.3	200ng	770.045	2308.12	400ng	581.551	2323.18	800ng	735.66	2939.62
			25ng	744.695	2232.07	50ng	700.598	2799.37	100ng	788.389	2363.15	200ng	597.807	2388.2	400ng	962.396	2885.17	800ng	596.554	2383.19
			25ng	663.685	1989.04	50ng	550.777	2200.09	100ng	557.252	2225.98	200ng	699.08	2793.3	400ng	924.109	2770.31	800ng	843.904	3372.6
			25ng	726.604	2903.39	50ng	559.033	2233.11	100ng	445.829	2225.12	200ng	648.093	2589.35	400ng	693.585	2771.32	800ng	766.151	3061.58
			25ng	561.065	2241.24	50ng	568.044	2269.15	100ng	540.507	2159.01	200ng	931.77	2793.3	400ng	655.849	2620.37	800ng	903.174	3609.67
			25ng	748.086	2242.24	50ng	644.588	2575.33	100ng	507.506	2027	200ng	863.784	2589.34	400ng	870.478	2609.42	800ng	793.41	2378.22
			25ng	717.082	2865.31	50ng	585.298	2338.17	100ng	509.237	2033.93	200ng	518.672	2589.33	400ng	653.108	2609.41	800ng	870.483	2609.43
			25ng	561.065	2241.24	50ng	757.054	2269.15	100ng	751.035	2251.09	200ng	616.058	2461.21	400ng	789.671	3155.66	800ng	874.457	2621.36
			25ng	617.533	2467.11	50ng	501.511	2003.02	100ng	720.34	2159.01	200ng	493.048	2461.21	400ng	700.388	2798.53	800ng	653.109	2609.41
			25ng	607.797	2428.17	50ng	780.066	2338.18	100ng	522.261	2086.02	200ng	560.059	2237.21	400ng	754.134	3013.52	800ng	690.535	3448.65
			25ng	571.048	2281.17	50ng	778.718	2334.14	100ng	562.665	2809.3	200ng	420.819	2100.07	400ng	776.413	2327.22	800ng	842.923	3368.67
			25ng	786.395	2357.17	50ng	874.094	2620.27	100ng	469.055	2809.3	200ng	700.696	2100.07	400ng	603.508	3013.51	800ng	573.052	2289.19
			25ng	638.564	2551.24	50ng	664.035	1990.09	100ng	482.736	1927.92	200ng	787.407	2360.21	400ng	672.36	2686.42	800ng	754.134	3013.52
			25ng	674.605	2695.4	50ng	568.043	2269.15	100ng	703.08	2809.3	200ng	874.748	2622.23	400ng	896.139	2686.4	800ng	581.551	2323.18
			25ng	653.817	2612.25	50ng	873.058	2617.16	100ng	750.021	2248.05	200ng	796.739	2388.2	400ng	556.807	2224.21	800ng	924.107	2770.31
			25ng	822.752	2466.24	50ng	573.281	2290.1	100ng	655.045	2617.16	200ng	532.517	2127.05	400ng	962.392	2885.16	800ng	655.599	2619.38
			25ng	659.591	2635.34	50ng	542.781	2168.1	100ng	528.291	2110.14	200ng	656.315	2622.24	400ng	573.054	2289.19	800ng	693.587	2771.33
			25ng	479.258	1914.01	50ng	696.322	2782.27	100ng	557.252	2225.98	200ng	597.806	2388.2	400ng	878.443	2633.32	800ng	546.804	2184.19
			25ng	833.795	2499.37	50ng	778.721	2334.15	100ng	733.028	2197.07	200ng	472.044	2356.19	400ng	804.661	3215.62	800ng	870.475	2609.41
			25ng	625.346	2498.36	50ng	584.543	2335.15	100ng	502.009	2005.01	200ng	552.296	2206.16	400ng	830.441	2489.31	800ng	653.108	2609.41
			25ng	723.591	2891.34	50ng	621.833	2484.31	100ng	742.666	2225.98	200ng	486.733	1943.91	400ng	874.466	2621.38	800ng	653.609	2611.41
			25ng	537.071	2145.26	50ng	874.098	2620.28	100ng	509.237	2033.93	200ng	756.368	2267.09	400ng	560.8	2240.18	800ng	789.671	3155.66
			25ng	715.759	2145.26	50ng	518.26	2070.02	100ng	809.398	2426.18	200ng	736.055	2206.15	400ng	849.764	2547.28	800ng	700.39	2798.54
			25ng	580.546	2319.16	50ng	932.105	2794.3	100ng	669.01	2005.02	200ng	796.312	2386.92	400ng	510.261	2547.28	800ng	771.886	3084.52
			25ng	773.727	2319.17	50ng	551.026	2201.08	100ng	550.022	2197.07	200ng	604.285	2414.12	400ng	654.087	2613.33	800ng	878.445	2633.32
			25ng	691.09	2761.34	50ng	626.551	2503.18	100ng	625.33	2498.3	200ng	420.82	2100.07	400ng	747.397	2240.18	800ng	758.133	3029.51
			25ng	582.561	2327.22	50ng	501.54	2003.14	100ng	599.297	2394.16	200ng	787.405	2360.2	400ng	582.561	2327.22	800ng	603.508	3013.51
			25ng	840.123	2518.35	50ng	668.385	2003.14	100ng	798.726	2394.16	200ng	656.316	2622.24	400ng	791.763	3954.78	800ng	758.635	3031.52
			25ng	630.593	2519.35	50ng	672.567	2687.25	100ng	486.483	1942.91	200ng	597.806	2388.2	400ng	634.813	2536.23	800ng	754.134	3013.52
			25ng	840.118	2518.34	50ng	767.038	2299.1	100ng	833.436	2498.29	200ng	439.974	1756.87	400ng	789.676	3155.68	800ng	793.669	3171.65
			25ng	546.804	2184.19	50ng	542.78	2168.1	100ng	648.303	2590.19	200ng	783.063	2347.18	400ng	754.137	3013.53	800ng	573.053	2289.19
			25ng	728.735	2184.19	50ng	469.738	1875.93	100ng	518.515	2071.04	200ng	629.328	2514.29	400ng	700.389	2798.53	800ng	582.56	2327.22
			25ng	808.128	2422.37	50ng	483.003	1928.99	100ng	518.843	2590.19	200ng	738.359	2213.06	400ng	858.394	3430.55	800ng	643.928	3215.61
			25ng	606.348	2422.37	50ng	668.385	2003.14	100ng	628.087	2509.32	200ng	838.768	2514.29	400ng	763.738	2289.2	800ng	655.602	2619.38
			25ng	628.836	2512.32	50ng	575.553	2299.19	100ng	482.484	1926.92	200ng	693.334	2770.31	400ng	780.895	3120.56	800ng	764.9	3056.58
			25ng	686.103	2741.39	50ng	588.037	2349.12	100ng	585.805	2340.2	200ng	554.871	2770.32	400ng	980.161	2938.47	800ng	747.403	2240.2
			25ng	779.935	3116.72	50ng	514.766	2056.04	100ng	837.112	2509.32	200ng	586.539	2343.13	400ng	788.433	2363.29	800ng	658.085	2629.32
			25ng	834.08	2500.23	50ng	783.713	2349.12	100ng	521.029	2081.09	200ng	604.786	2416.12	400ng	871.782	2613.33	800ng	634.81	2536.22
						50ng	688.83	2752.3	100ng	527.79	2108.14	200ng	781.715	2343.13	400ng	771.07	2311.2	800ng	728.562	3638.78
						50ng	614.801	2456.18	100ng	618.054	2469.19	200ng	586.538	2343.13	400ng	672.361	2686.42	800ng	789.921	3156.66
						50ng	819.399	2456.18	100ng	557.25	2225.98	200ng	805.377	2414.12	400ng	742.078	2224.22	800ng	789.094	2365.27
						50ng	536.508	2143.01	100ng	823.735	2469.19	200ng	511.656	2554.25	400ng	896.148	2686.43	800ng	754.137	3013.53
						50ng	715.008	2143.01	100ng	485.753	1939.99	200ng	629.329	2514.29	400ng	573.055	2289.2	800ng	980.156	2938.45
						50ng	895.425	2684.26	100ng	625.33	2498.3	200ng	787.678	2361.02	400ng	556.808	2224.21	800ng	763.737	2289.2
						50ng	907.104	2719.3	100ng	669.009	2005.01	200ng	838.769	2514.29	400ng	578.554	2311.19	800ng	700.388	2798.53
						50ng	524.023	2093.07	100ng	599.297	2394.17	200ng	554.869	2770.32	400ng	776.414	2327.23	800ng	672.36	2686.42
						50ng	520.296	2078.16	100ng	673.037	2017.1	200ng	693.335	2770.32	400ng	591.574	2363.27	800ng	654.087	2613.33
						50ng	724.58	2895.3	100ng	759.718	2277.14	200ng	395.806	1975	400ng	830.443	2489.31	800ng	894.762	2682.27
						50ng	429.734	1715.91	100ng	833.437	2498.3	200ng	636.314	2542.23	400ng	623.082	2489.31	800ng	788.433	2363.28
						50ng	536.508	2143.01	100ng	798.725	2394.16	200ng	509.252	2542.23	400ng	729.364	2914.44	800ng	573.054	2289.2
						50ng	553.252	2209.99	100ng	695.39	2084.15	200ng	639.319	2554.25	400ng	582.56	2327.22	800ng	896.144	2686.42
						50ng	737.334	2209.99	100ng	524.552	2095.18	200ng	511.656	2554.25	400ng	682.88	2728.5	800ng	771.068	2311.19
						50ng	656.851	2624.38	100ng	482.485	1926.92	200ng	407.418	2033.06	400ng	903.171	3609.66	800ng	742.077	2224.22
						50ng	549.548	2195.17	100ng	505.029	2017.09	200ng	616.825	2464.28	400ng	882.19	3525.74	800ng	776.411	2327.22
						50ng	732.395	2195.17	100ng	490.507	1959	200ng	525.269	2098.05	400ng	841.477	2522.42	800ng	582.562	2327.22
						50ng	586.058	2341.21	100ng	392.607	1959	200ng	678.36	2033.07	400ng	771.068	2311.19	800ng	578.553	2311.19
						50ng	656.84	2624.34	100ng	501.246	2001.96	200ng	787.68	2361.03	400ng	578.554	2311.19	800ng	556.808	2224.21
						50ng	710.712	2130.12	100ng	652.318	2606.25	200ng	666.297	2662.17	400ng	886.081	2656.23	800ng	830.438	2489.3
						50ng	525.47	2623.32	100ng	521.795	2084.16	200ng	552.293	2206.15	400ng	590.066	2357.24	800ng	623.08	2489.3
						50ng	502.016	2005.04	100ng	869.421	2606.25	200ng	630.31	2518.22	400ng	776.412	2327.22	800ng	682.879	2728.5
						50ng	582.284	2326.11	100ng	503.516	2011.04	200ng	460.987	1840.93	400ng	691.09	2761.34	800ng	705.952	3525.73
						50ng	867.726	2601.16	100ng	691.857	2764.41	200ng	636.313	2542.23	400ng	629.56	2515.22	800ng	835.19	3337.74
						50ng	651.047	2601.17	100ng	557.252	2225.99	200ng	709.368	2126.09	400ng	582.561	2327.22	800ng	882.186	3525.72
						50ng	497.246	1985.96	100ng	403.015	2011.04	200ng	796.747	2388.23	400ng	905.419	2714.24	800ng	903.175	3609.68
						50ng	571.046	2281.16	100ng	684.582	2735.31	200ng	591.539	2363.14	400ng	715.374	2858.47	800ng	886.081	2656.23
						50ng	761.058	2281.16	100ng	690.598	2759.37	200ng	597.811	2388.22	400ng	682.879	2728.49	800ng	771.067	2311.19
						50ng	694.095	2773.36	100ng	912.436	2735.29	200ng	713.377	2138.12	400ng	633.561	2531.22	800ng	771.402	2312.19
						50ng	643.713	1929.12	100ng	734.033	2200.08	200ng	473.431	2363.12	400ng	560.022	2237.07	800ng	847.402	3386.58
						50ng	670.083	2677.31	100ng	607.538	2427.13	200ng	768.057	2302.16	400ng	597.809	2388.22	800ng	578.553	2311.19
						50ng	925.126	2773.36	100ng	596.574	2383.28	200ng	703.371	2108.1	400ng	886.081	2656.23	800ng	776.412	2327.22
						50ng	671.81	2684.22	100ng	652.318	2606.25	200ng	694.6	2775.38	400ng	472.254	2357.24	800ng	582.56	2327.22
						50ng	601.541	2403.14	100ng	809.714	2427.13	200ng	587.013	2345.03	400ng	776.746	2328.22	800ng	629.817	2516.25
						50ng	502.015	2005.04	100ng	708.369	2123.09	200ng	674.842	2696.35	400ng	839.417	2516.24	800ng	794.739	2382.2
						50ng	786.061	2356.17	100ng	482.484	1926.91	200ng	630.543	2519.15	400ng	607.322	2426.27	800ng	695.108	2777.41
						50ng	801.719	2403.14	100ng	594.327	1780.97	200ng	814.077	2440.22	400ng	582.561	2327.22	800ng	590.065	2357.24
						50ng	682.327	2726.29	100ng	503.516	2011.04	200ng	540.077	2696.36	400ng	898.117	2692.34	800ng	510.291	2038.14
						50ng	557.779	2228.09	100ng	587.539	2347.13	200ng	489.849	2445.22	400ng	590.066	2357.24	800ng	715.375	2858.48
						50ng	648.575	2591.28	100ng	485.649	2424.22	200ng	899.457	2696.36	400ng	786.417	2357.24	800ng	835.442	3338.75
						50ng	591.532	2363.11	100ng	783.049	2347.13	200ng	759.392	2276.16	400ng	585.549	2339.17	800ng	891.413	2672.23
						50ng	716.014	2146.03	100ng	808.747	2424.23	200ng	815.745	2445.22	400ng	634.561	2535.22	800ng	746.359	2237.06
						50ng	696.059	2086.16	100ng	531.529	2123.09	200ng	785.989	2355.95	400ng	773.726	2319.16	800ng	886.082	2656.23
						50ng	536.509	2143.01	100ng	662.799	2648.17	200ng	589.243	2353.95	400ng	746.36	2237.06	800ng	987.759	2961.26
						50ng	658.549	2631.17	100ng	607.539	2427.13	200ng	796.747	2388.23	400ng	845.746	2535.22	800ng	607.823	2428.27
						50ng	877.398	2630.18	100ng	598.056	2389.2	200ng	535.285	2138.12	400ng	746.693	2238.06	800ng	839.084	2515.24
						50ng	682.325	2726.28	100ng	596.574	2383.27	200ng	597.814	2388.23	400ng	872.114	2614.33	800ng	582.56	2327.22
						50ng	648.575	2591.28	100ng	435.975	1740.88	200ng	713.379	2138.12	400ng	560.022	2237.07	800ng	776.41	2327.22
						50ng	555.287	2218.13	100ng	625.579	2499.29	200ng	630.31	2518.22	400ng	597.808	2388.21	800ng	669.353	2674.39
						50ng	603.539	2411.14	100ng	607.539	2427.13	200ng	527.78	2108.1	400ng	572.292	2286.14	800ng	629.562	2515.23
						50ng	804.383	2411.13	100ng	800.048	2398.13	200ng	674.844	2696.36	400ng	769.646	3075.56	800ng	898.454	2693.35
						50ng	624.345	2494.36	100ng	666.824	2664.28	200ng	569.795	2276.16	400ng	886.415	2657.23	800ng	638.083	2549.31
						50ng	863.116	2587.33	100ng	888.759	2664.26	200ng	612.059	2445.21	400ng	817.419	2450.24	800ng	634.563	2535.23
						50ng	531.268	2122.05	100ng	684.338	2734.33	200ng	489.849	2445.22	400ng	544.06	2173.22	800ng	654.337	2614.32
						50ng	832.794	2496.37	100ng	810.403	2429.2	200ng	759.392	2276.16	400ng	589.566	2355.24	800ng	845.75	2535.24
						50ng	832.124	2494.36	100ng	662.298	2646.17	200ng	447.253	1785.99	400ng	921.121	2761.35	800ng	872.114	2614.33
						50ng	568.523	2271.07	100ng	485.248	1937.97	200ng	596.002	1785.99	400ng	604.309	2414.21	800ng	560.022	2237.07
						50ng	658.801	2632.18	100ng	905.778	2715.32	200ng	713.375	2138.11	400ng	850.441	2549.31	800ng	872.779	2616.32
						50ng	524.518	2095.05	100ng	882.728	2646.17	200ng	696.01	2086.02	400ng	634.56	2535.22	800ng	746.36	2237.06
						50ng	623.307	2490.2	100ng	546.684	2729.39	200ng	526.259	2627.26	400ng	580.547	2319.17	800ng	886.082	2656.23
						50ng	658.298	2630.17	100ng	608.055	2429.2	200ng	612.31	2446.22	400ng	769.646	3075.56	800ng	598.061	2389.22
						50ng	833.706	2499.1	100ng	666.821	2664.26	200ng	704.597	2815.37	400ng	592.057	2365.21	800ng	851.081	2551.23
						50ng	647.59	2587.34	100ng	445.996	1780.96	200ng	703.08	2809.3	400ng	773.727	2319.17	800ng	773.726	2319.16
						50ng	569.281	2274.1	100ng	790.979	2370.92	200ng	926.437	2777.3	400ng	793.669	3171.65	800ng	576.292	2302.15
						50ng	624.345	2494.36	100ng	436.235	1741.92	200ng	745.704	2235.1	400ng	785.753	2355.25	800ng	553.072	2761.33
						50ng	786.317	2356.94	100ng	448.982	1792.9	200ng	738.381	2213.13	400ng	800.397	2399.18	800ng	773.652	3091.59
						50ng	595.298	2378.17	100ng	565.024	2257.07	200ng	876.428	2627.27	400ng	762.721	2286.15	800ng	921.12	2761.35
						50ng	793.396	2378.17	100ng	741.681	2223.03	200ng	447.253	1785.99	400ng	572.292	2286.15	800ng	638.084	2549.31
						50ng	730.604	2919.39	100ng	607.537	2427.13	200ng	591.545	2363.16	400ng	1018.15	3052.44	800ng	769.646	3075.56
						50ng	762.381	2285.13	100ng	713.368	2850.45	200ng	939.128	2815.37	400ng	817.418	2450.24	800ng	850.777	2550.32
						50ng	675.074	2697.27	100ng	501.511	2003.02	200ng	788.391	2363.16	400ng	821.414	2462.23	800ng	691.089	2761.33
						50ng	479.004	1912.99	100ng	668.347	2003.03	200ng	557.249	2225.98	400ng	697.086	2785.32	800ng	634.562	2535.23
						50ng	910.486	2729.44	100ng	564.79	2256.14	200ng	742.665	2225.98	400ng	589.565	2355.24	800ng	544.06	2173.22
						50ng	720.583	2879.31	100ng	882.732	2646.18	200ng	509.237	2033.93	400ng	604.309	2414.21	800ng	589.566	2355.24
						50ng	731.339	2922.33	100ng	933.797	2799.38	200ng	445.829	2225.12	400ng	789.075	2365.21	800ng	756.054	2266.15
						50ng	614.542	2455.15	100ng	608.053	2429.19	200ng	507.506	2027	400ng	805.412	2414.22	800ng	845.749	2535.23
						50ng	819.052	2455.14	100ng	501.249	2502.21	200ng	540.507	2159.01	400ng	490.854	2450.24	800ng	800.401	2399.19
						50ng	549.044	2193.15	100ng	644.588	2575.33	200ng	751.036	2251.09	400ng	763.867	3052.45	800ng	774.394	2321.17
						50ng	520.024	2077.07	100ng	559.033	2233.11	200ng	513.235	2049.92	400ng	592.057	2365.21	800ng	762.722	2286.15
						50ng	520.024	2077.07	100ng	568.045	2269.16	200ng	517.735	2067.92	400ng	560.046	2237.16	800ng	572.291	2286.14
						50ng	569.281	2274.1	100ng	668.347	2003.03	200ng	703.08	2809.3	400ng	964.83	2892.48	800ng	592.057	2365.21
						50ng	793.394	2378.17	100ng	757.054	2269.15	200ng	562.665	2809.3	400ng	1020.8	3060.39	800ng	785.752	2355.24
						50ng	727.062	2179.17	100ng	515.872	2575.33	200ng	522.26	2086.02	400ng	793.672	3171.67	800ng	1018.15	3052.45
						50ng	564.297	2254.17	100ng	518.871	2590.33	200ng	562.768	2248.05	400ng	902.803	2706.4	800ng	793.669	3171.65
						50ng	614.54	2455.14	100ng	715.111	2857.42	200ng	720.34	2159	400ng	611.293	3052.44	800ng	817.419	2450.24
						50ng	675.698	2025.08	100ng	585.299	2338.17	200ng	482.484	1926.92	400ng	721.387	2882.52	800ng	780.385	3118.52
						50ng	562.807	2248.21	100ng	780.066	2338.18	200ng	750.022	2248.05	400ng	785.757	2355.26	800ng	613.315	2450.24
						50ng	597.572	2387.27	100ng	571.556	2283.2	200ng	607.3	2426.18	400ng	537.071	2145.26	800ng	617.313	2466.23
						50ng	796.425	2387.26	100ng	953.144	2857.42	200ng	527.79	2108.14	400ng	862.149	3445.57	800ng	577.311	2882.52
						50ng	750.073	2248.2	100ng	778.715	2334.13	200ng	557.251	2225.98	400ng	491.269	1962.05	800ng	805.412	2414.22
						50ng	740.401	2219.19	100ng	744.105	2973.4	200ng	733.027	2197.07	400ng	1018.15	3052.45	800ng	697.085	2785.32
						50ng	746.052	2236.14	100ng	874.094	2620.27	200ng	502.009	2005.01	400ng	817.421	2450.25	800ng	604.309	2414.21
						50ng	509.541	2035.14	100ng	664.035	1990.09	200ng	873.056	2617.15	400ng	689.921	3445.57	800ng	822.75	2466.23
						50ng	654.086	2613.32	100ng	836.748	2508.23	200ng	742.666	2225.98	400ng	613.316	2450.24	800ng	783.646	3131.56
						50ng	555.551	2219.18	100ng	627.814	2508.23	200ng	669.011	2005.02	400ng	765.854	3060.39	800ng	589.565	2355.24
						50ng	669.345	2674.36	100ng	536.468	2678.31	200ng	495.278	2472.36	400ng	780.389	3118.53	800ng	647.861	2588.42
						50ng	559.791	2236.14	100ng	560.305	2238.2	200ng	809.398	2426.18	400ng	577.31	2882.52	800ng	544.058	2173.21
						50ng	467.793	1868.15	100ng	655.045	2617.16	200ng	509.236	2033.92	400ng	723.873	2892.47	800ng	773.37	2318.1
						50ng	623.39	1868.15	100ng	655.045	2617.16	200ng	445.829	2225.12	400ng	668.301	3337.48	800ng	902.805	2706.4
						50ng	509.54	2035.14	100ng	568.043	2269.15	200ng	507.507	2027.01	400ng	544.057	2173.21	800ng	789.075	2365.21
						50ng	587.032	2345.11	100ng	704.37	2814.46	200ng	440.218	2197.06	400ng	647.327	2586.29	800ng	821.416	2462.23
						50ng	743.373	2228.1	100ng	655.082	2617.31	200ng	599.301	2394.18	400ng	789.076	2365.21	800ng	622.557	2487.21
						50ng	669.344	2674.35	100ng	585.299	2338.17	200ng	798.728	2394.17	400ng	773.369	2318.09	800ng	537.069	2145.26
						50ng	467.793	1868.15	100ng	524.266	2617.3	200ng	550.523	2199.07	400ng	479.259	1914.01	800ng	793.672	3171.67
						50ng	623.389	1868.15	100ng	621.832	2484.31	200ng	550.022	2197.07	400ng	1020.8	3060.39	800ng	1018.15	3052.44
						50ng	892.123	2674.36	100ng	828.776	2484.31	200ng	625.33	2498.3	400ng	763.62	3051.46	800ng	817.419	2450.24
						50ng	621.532	2483.11	100ng	542.78	2168.1	200ng	833.438	2498.3	400ng	862.15	3445.58	800ng	721.387	2882.53
						50ng	454.246	1813.96	100ng	646.342	2582.35	200ng	648.303	2590.19	400ng	537.07	2145.26	800ng	780.386	3118.52
						50ng	653.775	2612.08	100ng	728.626	2911.48	200ng	518.517	2071.05	400ng	632.608	2527.41	800ng	1020.8	3060.4
						50ng	532.507	2127.01	100ng	778.721	2334.15	200ng	631.813	2524.23	400ng	769.646	3075.56	800ng	561.065	2241.24
						50ng	562.8	2248.18	100ng	626.549	2503.17	200ng	837.114	2509.33	400ng	877.112	2629.32	800ng	560.047	2237.17
						50ng	668.074	2669.27	100ng	471.446	2353.2	200ng	485.753	1939.99	400ng	724.88	2896.5	800ng	763.621	3051.46
						50ng	890.093	2668.27	100ng	785.072	2353.2	200ng	586.305	2342.2	400ng	937.169	2809.49	800ng	862.149	3445.57
						50ng	623.389	1868.15	100ng	584.292	2334.15	200ng	607.3	2426.18	400ng	835.443	2504.31	800ng	577.714	2884.54
						50ng	710.682	2130.03	100ng	874.097	2620.28	200ng	628.087	2509.32	400ng	658.085	2629.32	800ng	747.755	2241.25
						50ng	454.246	1813.96	100ng	518.26	2070.02	200ng	527.79	2108.14	400ng	544.058	2173.21	800ng	668.301	3337.48
						50ng	567.048	2265.17	100ng	644.308	2574.21	200ng	557.25	2225.98	400ng	862.768	2586.29	800ng	935.795	2805.37
						50ng	755.727	2265.17	100ng	501.539	2003.14	200ng	704.36	2111.06	400ng	647.326	2586.28	800ng	929.115	2785.33
						50ng	663.687	1989.05	100ng	668.385	2003.14	200ng	505.028	2017.09	400ng	584.308	2917.51	800ng	589.567	2355.25
						50ng	602.318	2406.25	100ng	835.065	2503.18	200ng	809.396	2426.17	400ng	847.404	3386.6	800ng	658.087	2629.32
						50ng	802.755	2406.25	100ng	667.846	2668.36	200ng	823.735	2469.19	400ng	865.052	2593.14	800ng	580.279	2318.09
						50ng	557.027	2225.08	100ng	604.047	2413.17	200ng	468.844	2340.19	400ng	927.129	2779.37	800ng	544.058	2173.21
						50ng	742.364	2225.08	100ng	676.059	2701.22	200ng	502.009	2005.01	400ng	871.357	2612.06	800ng	773.37	2318.1
						50ng	584.045	2333.16	100ng	575.529	2299.09	200ng	599.297	2394.16	400ng	649.041	2593.14	800ng	647.327	2586.28
						50ng	509.276	2034.08	100ng	805.059	2413.16	200ng	798.725	2394.16	400ng	898.444	2693.32	800ng	592.058	2365.21
						50ng	778.387	2333.15	100ng	633.089	2529.33	200ng	625.33	2498.3	400ng	829.412	3314.63	800ng	674.085	2693.32
						50ng	467.436	2333.15	100ng	541.454	2703.24	200ng	833.438	2498.3	400ng	674.085	2693.32	800ng	622.554	2487.19
						50ng	579.814	2316.23	100ng	676.566	2703.24	200ng	648.304	2590.19	400ng	656.911	3280.53	800ng	479.26	1914.02
						50ng	923.099	2767.28	100ng	767.068	2299.19	200ng	759.719	2277.14	400ng	811.603	3243.39	800ng	537.07	2145.26
						50ng	503.262	2010.03	100ng	483.003	1928.99	200ng	669.01	2005.01	400ng	630.342	2518.35	800ng	1020.8	3060.4
						50ng	611.798	2444.17	100ng	518.511	2071.02	200ng	670.317	2678.25	400ng	747.407	2240.21	800ng	862.149	3445.57
						50ng	517.264	2066.03	100ng	489.527	1955.09	200ng	562.666	2809.3	400ng	630.589	2519.33	800ng	763.621	3051.46
						50ng	689.35	2066.03	100ng	501.539	2003.14	200ng	524.551	2095.18	400ng	715.759	2145.26	800ng	689.918	3445.56
						50ng	597.543	2387.15	100ng	668.384	2003.14	200ng	521.273	2082.07	400ng	622.557	2487.21	800ng	765.849	3060.37
						50ng	550.759	2200.01	100ng	535.855	2675.24	200ng	676.058	2701.21	400ng	820.89	3280.54	800ng	937.169	2809.49
						50ng	796.388	2387.15	100ng	577.503	2883.49	200ng	901.074	2701.21	400ng	537.071	2145.26	800ng	703.129	2809.49
						50ng	856.761	2568.27	100ng	588.036	2349.12	200ng	482.485	1926.92	400ng	769.647	3075.57	800ng	835.446	2504.32
						50ng	517.265	2066.04	100ng	582.682	2909.38	200ng	490.507	1959.01	400ng	633.562	2531.22	800ng	724.881	2896.5
						50ng	550.759	2200.01	100ng	783.713	2349.12	200ng	527.79	2108.14	400ng	579.708	2894.51	800ng	877.112	2629.32
						50ng	511.787	2044.13	100ng	514.766	2056.04	200ng	392.607	1959	400ng	724.384	2894.51	800ng	544.058	2173.21
						50ng	690.036	2068.09	100ng	559.034	2233.11	200ng	557.253	2225.99	400ng	479.26	1914.02	800ng	862.767	2586.29
						50ng	567.532	2267.11	100ng	632.589	2527.33	200ng	695.39	2084.15	400ng	738.045	2212.12	800ng	647.325	2586.28
						50ng	622.31	2486.22	100ng	412.014	2056.04	200ng	521.795	2084.16	400ng	835.073	2503.2	800ng	927.133	2779.38
						50ng	829.408	2486.21	100ng	814.775	2442.31	200ng	477.46	2383.27	400ng	845.451	2534.34	800ng	560.806	2240.2
						50ng	793.401	2378.19	100ng	485.735	2909.37	200ng	501.245	2001.96	400ng	634.34	2534.34	800ng	847.406	3386.6
						50ng	538.018	2149.05	100ng	572.523	2287.07	200ng	869.422	2606.25	400ng	723.592	2891.34	800ng	865.053	2593.14
						50ng	534.025	2133.08	100ng	483.002	1928.99	200ng	570.041	2277.14	400ng	626.556	2503.2	800ng	695.601	2779.38
						50ng	717.022	2149.05	100ng	657.522	2627.06	200ng	625.33	2498.3	400ng	779.678	2337.02	800ng	630.091	2517.34
						50ng	829.412	2486.22	100ng	614.802	2456.19	200ng	673.037	2017.1	400ng	653.57	2611.26	800ng	871.357	2612.06
						50ng	621.533	2483.11	100ng	611.332	2442.31	200ng	691.857	2764.41	400ng	956.851	2868.54	800ng	898.446	2693.32
						50ng	797.423	2390.26	100ng	588.034	2349.12	200ng	759.719	2277.14	400ng	927.136	2779.39	800ng	829.409	3314.61
						50ng	969.472	2906.4	100ng	728.099	2909.38	200ng	922.141	2764.41	400ng	695.602	2779.39	800ng	615.92	3075.57
						50ng	582.088	2906.41	100ng	783.711	2349.12	200ng	795.092	2383.26	400ng	891.414	2672.23	800ng	674.086	2693.32
						50ng	638.822	2552.26	100ng	819.399	2456.18	200ng	684.58	2735.3	400ng	829.74	2487.21	800ng	747.407	2240.21
						50ng	630.706	1890.1	100ng	715.008	2143.01	200ng	912.438	2735.3	400ng	752.365	3006.44	800ng	1018.46	3053.37
						50ng	639.341	2554.34	100ng	572.299	2286.17	200ng	550.776	2200.08	400ng	657.569	2627.25	800ng	656.913	3280.53
						50ng	553.779	2212.09	100ng	520.296	2078.16	200ng	531.529	2123.1	400ng	593.328	2370.29	800ng	820.89	3280.54
						50ng	630.704	1890.1	100ng	515.474	2573.34	200ng	607.538	2427.13	400ng	653.569	2611.25	800ng	811.603	3243.39
						50ng	738.035	2212.09	100ng	458.04	2286.17	200ng	734.032	2200.08	400ng	622.556	2487.2	800ng	537.07	2145.26
						50ng	835.071	2503.2	100ng	895.426	2684.26	200ng	708.365	2123.08	400ng	537.07	2145.26	800ng	773.648	3091.57
						50ng	558.774	2232.07	100ng	907.105	2719.3	200ng	652.319	2606.25	400ng	807.411	2420.22	800ng	479.259	1914.02
						50ng	744.696	2232.07	100ng	762.729	2286.17	200ng	503.516	2011.04	400ng	833.461	2498.37	800ng	932.467	2795.39
						50ng	551.289	2202.13	100ng	429.734	1715.91	200ng	425.424	2123.09	400ng	625.347	2498.37	800ng	633.563	2531.23
						50ng	627.056	2505.2	100ng	595.486	2973.4	200ng	477.46	2383.27	400ng	956.735	2868.19	800ng	736.123	2941.47
						50ng	932.464	2795.38	100ng	536.508	2143.01	200ng	435.975	1740.88	400ng	794.085	2380.24	800ng	769.649	3075.58
						50ng	726.603	2903.39	100ng	510.608	1529.81	200ng	445.996	1780.96	400ng	723.588	2891.33	800ng	738.045	2212.12
						50ng	747.752	2241.24	100ng	715.008	2143.01	200ng	791.647	2372.93	400ng	845.452	2534.34	800ng	764.1	3053.38
						50ng	561.066	2241.24	100ng	737.337	2210	200ng	809.715	2427.13	400ng	595.819	2380.25	800ng	876.689	2628.05
						50ng	564.047	2253.17	100ng	656.853	2624.39	200ng	470.233	2347.14	400ng	634.338	2534.33	800ng	561.561	2243.22
						50ng	716.583	2863.31	100ng	560.792	2240.15	200ng	594.327	1780.97	400ng	787.878	3148.49	800ng	724.382	2894.51
						50ng	617.532	2467.11	100ng	525.684	2624.39	200ng	439.974	1756.88	400ng	572.318	2286.25	800ng	835.074	2503.21
						50ng	747.751	2241.24	100ng	501.539	2003.13	200ng	587.539	2347.13	400ng	871.086	2611.24	800ng	553.797	2212.16
						50ng	761.386	2282.14	100ng	747.387	2240.15	200ng	485.649	2424.22	400ng	717.802	2868.18	800ng	595.819	2380.26
						50ng	618.824	2472.27	100ng	875.471	2624.4	200ng	808.742	2424.21	400ng	653.572	2611.27	800ng	845.452	2534.34
						50ng	824.765	2472.28	100ng	549.548	2195.17	200ng	550.776	2200.08	400ng	757.868	3028.45	800ng	927.133	2779.38
						50ng	657.567	2627.25	100ng	586.058	2341.21	200ng	783.049	2347.13	400ng	965.136	2893.39	800ng	634.34	2534.34
						50ng	570.548	2279.17	100ng	666.321	2662.26	200ng	645.09	2577.34	400ng	896.107	2686.31	800ng	752.366	3006.44
						50ng	760.396	2279.17	100ng	732.395	2195.17	200ng	606.81	2424.22	400ng	705.388	2114.15	800ng	695.603	2779.39
						50ng	901.469	2702.39	100ng	504.507	2015	200ng	531.529	2123.09	400ng	529.292	2114.15	800ng	956.851	2868.54
						50ng	758.132	3029.51	100ng	666.323	2662.27	200ng	607.539	2427.13	400ng	672.331	2686.3	800ng	593.328	2370.29
						50ng	674.606	2695.4	100ng	551.268	2752.31	200ng	708.37	2123.1	400ng	585.549	2339.18	800ng	829.74	2487.21
						50ng	653.818	2612.25	100ng	666.84	2664.34	200ng	882.728	2646.17	400ng	814.755	2442.25	800ng	775.728	2325.17
						50ng	735.347	2938.37	100ng	710.713	2130.12	200ng	527.791	2108.14	400ng	833.46	2498.37	800ng	715.759	2145.26
						50ng	529.303	2114.19	100ng	657.089	2625.33	200ng	607.538	2427.13	400ng	625.345	2498.36	800ng	622.557	2487.21
						50ng	822.752	2466.24	100ng	553.252	2209.99	200ng	435.975	1740.88	400ng	611.317	2442.25	800ng	629.083	2513.31
						50ng	617.315	2466.24	100ng	875.113	2623.33	200ng	684.087	2733.33	400ng	838.442	2513.31	800ng	807.413	2420.22
						50ng	601.809	2404.21	100ng	776.043	2326.12	200ng	600.288	2398.13	400ng	629.081	2513.3	800ng	625.348	2498.37
						50ng	595.572	2379.27	100ng	582.287	2326.13	200ng	425.424	2123.09	400ng	479.258	1914.01	800ng	537.071	2145.26
						50ng	529.304	2114.19	100ng	520.297	2078.17	200ng	445.997	1780.97	400ng	845.411	3378.62	800ng	833.459	2498.36
						50ng	479.256	1914	100ng	669.018	2005.04	200ng	800.05	2398.13	400ng	583.715	2914.55	800ng	990.452	3958.79
						50ng	625.345	2498.36	100ng	659.345	2634.36	200ng	810.404	2429.2	400ng	729.392	2914.54	800ng	479.259	1914.02
						50ng	479.259	1914.02	100ng	867.726	2601.16	200ng	791.648	2372.93	400ng	638.02	1912.05	800ng	723.59	2891.34
						50ng	653.571	2611.26	100ng	793.377	3170.49	200ng	888.76	2664.26	400ng	892.45	2675.34	800ng	876.421	2627.25
						50ng	723.59	2891.34	100ng	761.059	2281.16	200ng	566.795	2264.16	400ng	705.388	2114.15	800ng	835.091	2503.26
						50ng	845.45	2534.34	100ng	642.111	3206.53	200ng	550.777	2200.09	400ng	529.291	2114.14	800ng	657.567	2627.25
						50ng	537.071	2145.26	100ng	483.035	1929.12	200ng	662.298	2646.17	400ng	595.571	2379.26	800ng	794.088	2380.25
						50ng	715.759	2145.26	100ng	643.712	1929.12	200ng	485.248	1937.97	400ng	726.893	2904.55	800ng	956.734	2868.19
						50ng	622.556	2487.2	100ng	672.06	2685.22	200ng	683.106	2729.4	400ng	659.589	2635.33	800ng	595.819	2380.25
						50ng	537.071	2145.26	100ng	670.585	2679.32	200ng	882.727	2646.17	400ng	845.408	3378.61	800ng	845.449	2534.33
						50ng	866.921	3464.66	100ng	895.743	2685.21	200ng	905.778	2715.32	400ng	892.45	2675.33	800ng	871.089	2611.25
						50ng	674.085	2693.32	100ng	925.125	2773.36	200ng	608.054	2429.2	400ng	819.432	2456.28	800ng	653.568	2611.25
						50ng	647.329	2586.29	100ng	802.386	3206.52	200ng	666.82	2664.26	400ng	908.81	2724.42	800ng	787.878	3148.49
						50ng	590.695	1770.07	100ng	893.107	2677.31	200ng	600.289	2398.13	400ng	822.75	2466.23	800ng	736.145	2941.56
						50ng	491.269	1962.06	100ng	494.045	1973.16	200ng	445.995	1780.96	400ng	614.825	2456.28	800ng	634.338	2534.33
						50ng	544.061	2173.22	100ng	719.842	2876.34	200ng	800.045	2398.12	400ng	816.646	3263.56	800ng	626.57	2503.26
						50ng	817.42	2450.24	100ng	786.065	2356.18	200ng	888.758	2664.26	400ng	793.761	2379.27	800ng	896.109	2686.31
						50ng	691.089	2761.33	100ng	533.271	2662.33	200ng	566.795	2264.16	400ng	681.86	2724.42	800ng	757.867	3028.44
						50ng	773.727	2319.17	100ng	562.796	2248.16	200ng	790.978	2370.92	400ng	756.649	3023.57	800ng	965.135	2893.39
						50ng	580.547	2319.17	100ng	737.13	2945.5	200ng	436.486	1742.92	400ng	624.586	2495.32	800ng	705.387	2114.15
						50ng	560.523	2239.07	100ng	747.697	2241.08	200ng	741.68	2223.03	400ng	595.57	2379.26	800ng	892.449	2675.33
						50ng	560.021	2237.06	100ng	502.016	2005.04	200ng	713.368	2850.45	400ng	797.649	3187.57	800ng	672.834	2688.31
						50ng	746.36	2237.06	100ng	668.566	2671.24	200ng	700.6	2799.38	400ng	897.465	2690.38	800ng	529.292	2114.15
						50ng	582.56	2327.22	100ng	801.72	2403.15	200ng	662.299	2646.17	400ng	768.053	2302.14	800ng	585.549	2339.18
						50ng	776.411	2327.22	100ng	682.325	2726.28	200ng	668.348	2003.03	400ng	673.35	2690.38	800ng	724.098	2893.37
						50ng	771.068	2311.19	100ng	909.431	2726.28	200ng	501.511	2003.02	400ng	812.428	2435.27	800ng	929.443	2786.32
						50ng	573.054	2289.19	100ng	536.267	2677.31	200ng	933.794	2799.37	400ng	673.602	2691.39	800ng	833.459	2498.36
						50ng	763.739	2289.2	100ng	557.778	2228.09	200ng	501.247	2502.21	400ng	878.783	2634.34	800ng	814.754	2442.25
						50ng	653.106	2609.4	100ng	648.575	2591.28	200ng	564.79	2256.14	400ng	609.571	2435.26	800ng	629.082	2513.3
						50ng	604.08	2413.3	100ng	864.431	2591.28	200ng	558.769	2232.05	400ng	601.808	2404.21	800ng	479.259	1914.01
						50ng	840.119	2518.34	100ng	743.367	2228.09	200ng	676.057	2701.2	400ng	659.34	2634.34	800ng	838.44	2513.3
						50ng	630.342	2518.35	100ng	591.033	2361.11	200ng	744.692	2232.06	400ng	659.591	2635.34	800ng	581.276	2322.08
						50ng	701.376	2802.48	100ng	787.703	2361.09	200ng	515.873	2575.33	400ng	657.598	2627.37	800ng	527.267	2106.05
						50ng	546.803	2184.19	100ng	537.512	2147.03	200ng	901.075	2701.21	400ng	699.834	2796.32	800ng	638.02	1912.05
						50ng	728.735	2184.19	100ng	716.014	2146.03	200ng	644.588	2575.33	400ng	819.432	2456.28	800ng	729.391	2914.54
						50ng	645.829	2580.29	100ng	522.295	2086.16	200ng	700.598	2799.37	400ng	820.1	2458.29	800ng	726.621	2903.46
						50ng	668.341	2670.34	100ng	738.368	2213.09	200ng	518.871	2590.32	400ng	617.314	2466.23	800ng	583.715	2914.55
						50ng	743.119	2969.46	100ng	696.058	2086.16	200ng	568.044	2269.15	400ng	816.647	3263.56	800ng	844.91	3376.62
						50ng	808.128	2422.37	100ng	670.083	2677.31	200ng	715.109	2857.41	400ng	822.751	2466.24	800ng	727.872	2908.47
						50ng	606.348	2422.37	100ng	627.102	2505.39	200ng	585.299	2338.18	400ng	614.826	2456.28	800ng	478.767	1912.05
						50ng	762.656	3047.6	100ng	494.045	1973.16	200ng	668.349	2003.03	400ng	734.847	2936.37	800ng	705.387	2114.15
						50ng	808.129	2422.37	100ng	601.542	2403.15	200ng	780.063	2338.17	400ng	872.128	2614.37	800ng	681.864	2724.43
						50ng	736.05	2206.14	100ng	663.844	2652.35	200ng	757.054	2269.15	400ng	832.449	2495.33	800ng	529.291	2114.14
						50ng	837.141	3345.54	100ng	835.801	2505.39	200ng	816.738	2448.2	400ng	624.587	2495.33	800ng	921.453	2762.34
						50ng	686.104	2741.39	100ng	658.549	2631.18	200ng	584.29	2334.14	400ng	723.372	2890.47	800ng	595.571	2379.26
						50ng	686.102	2741.39	100ng	624.342	2494.34	200ng	778.718	2334.14	400ng	734.133	2933.51	800ng	979.487	2936.45
						50ng	834.079	2500.22	100ng	884.788	2652.35	200ng	744.105	2973.4	400ng	587.505	2933.5	800ng	869.085	2605.24
									100ng	648.575	2591.28	200ng	874.094	2620.27	400ng	529.304	2114.19	800ng	847.408	3386.61
									100ng	864.431	2591.28	200ng	571.556	2283.2	400ng	995.137	2983.4	800ng	878.785	2634.34
									100ng	543.784	2172.11	200ng	953.143	2857.42	400ng	621.052	2481.18	800ng	659.59	2635.34
									100ng	603.538	2411.13	200ng	836.746	2508.22	400ng	746.603	2983.39	800ng	844.907	3376.61
									100ng	804.384	2411.14	200ng	498.277	1990.09	400ng	699.833	2796.31	800ng	908.811	2724.42
									100ng	522.296	2086.16	200ng	627.814	2508.23	400ng	871.419	2612.24	800ng	784.148	3133.57
									100ng	863.118	2587.34	200ng	558.768	2232.05	400ng	803.06	2407.17	800ng	892.453	2675.35
									100ng	832.126	2494.36	200ng	826.418	2477.24	400ng	760.076	2278.21	800ng	580.29	2318.14
									100ng	656.588	2623.33	200ng	515.871	2575.33	400ng	653.817	2612.24	800ng	681.859	2724.42
									100ng	747.695	2241.07	200ng	873.055	2617.15	400ng	899.471	2696.4	800ng	819.432	2456.28
									100ng	494.045	1973.16	200ng	670.334	2678.31	400ng	827.399	2480.18	800ng	617.313	2466.23
									100ng	623.305	2490.2	200ng	568.043	2269.15	400ng	979.454	2936.35	800ng	756.647	3023.56
									100ng	674.859	2696.42	200ng	696.573	2783.27	400ng	734.844	2936.36	800ng	822.75	2466.23
									100ng	830.738	2490.2	200ng	524.466	2618.3	400ng	570.309	2278.21	800ng	816.645	3263.56
									100ng	561.025	2241.08	200ng	585.298	2338.17	400ng	709.855	2836.4	800ng	605.522	3023.58
									100ng	651.084	2601.32	200ng	655.583	2619.31	400ng	620.8	2480.18	800ng	897.465	2690.38
									100ng	524.885	2620.39	200ng	691.343	2072.01	400ng	726.604	2903.39	800ng	793.762	2379.27
									100ng	658.3	2630.18	200ng	621.831	2484.3	400ng	624.588	2495.33	800ng	780.15	3117.58
									100ng	657.522	2627.07	200ng	646.341	2582.34	400ng	523.255	2612.25	800ng	595.572	2379.26
									100ng	655.855	2620.4	200ng	828.773	2484.31	400ng	832.448	2495.33	800ng	601.809	2404.21
									100ng	624.346	2494.36	200ng	584.291	2334.14	400ng	828.068	2482.19	800ng	768.053	2302.14
									100ng	521.068	2601.31	200ng	778.719	2334.14	400ng	758.133	3029.51	800ng	781.071	2341.2
									100ng	647.59	2587.34	200ng	874.095	2620.27	400ng	765.125	3057.48	800ng	878.785	2634.34
									100ng	672.568	2687.25	200ng	471.445	2353.2	400ng	882.165	3525.64	800ng	832.448	2495.33
									100ng	619.094	2473.35	200ng	644.306	2574.2	400ng	995.137	2983.4	800ng	824.764	2472.28
									100ng	525.791	2100.14	200ng	785.072	2353.2	400ng	705.934	3525.64	800ng	659.335	2634.32
									100ng	812.383	3246.51	200ng	518.51	2071.02	400ng	765.628	3059.49	800ng	812.769	2436.29
									100ng	832.124	2494.36	200ng	835.064	2503.18	400ng	746.607	2983.41	800ng	609.571	2435.26
									100ng	863.117	2587.34	200ng	657.523	2627.07	400ng	602.547	2407.17	800ng	797.398	3186.57
									100ng	785.649	2354.93	200ng	501.539	2003.13	400ng	760.396	2279.17	800ng	819.437	2456.3
									100ng	758.705	2274.1	200ng	805.061	2413.17	400ng	803.062	2407.17	800ng	816.646	3263.56
									100ng	569.281	2274.1	200ng	668.385	2003.14	400ng	871.422	2612.25	800ng	822.75	2466.23
									100ng	683.114	2729.43	200ng	515.646	2574.2	400ng	721.803	2884.19	800ng	699.834	2796.32
									100ng	656.586	2623.32	200ng	534.476	2668.35	400ng	653.817	2612.25	800ng	617.815	2468.24
									100ng	600.803	2400.19	200ng	676.058	2701.21	400ng	634.091	2533.34	800ng	614.825	2456.28
									100ng	685.832	2740.3	200ng	401.432	2003.13	400ng	899.137	2695.4	800ng	653.04	2609.14
									100ng	595.298	2378.17	200ng	767.036	2299.09	400ng	760.076	2278.21	800ng	529.303	2114.19
									100ng	762.381	2285.13	200ng	542.78	2168.1	400ng	722.579	2887.3	800ng	734.846	2936.36
									100ng	793.396	2378.17	200ng	621.832	2484.31	400ng	709.855	2836.4	800ng	827.402	2480.19
									100ng	651.083	2601.31	200ng	588.759	2352.02	400ng	674.604	2695.39	800ng	872.132	2614.38
									100ng	638.817	2552.25	200ng	469.737	1875.93	400ng	963.105	2887.3	800ng	734.131	2933.5
									100ng	624.346	2494.36	200ng	589.055	2353.2	400ng	552.316	2206.24	800ng	845.436	2534.29
									100ng	647.59	2587.34	200ng	604.046	2413.16	400ng	851.772	2553.3	800ng	578.898	2890.46
									100ng	731.336	2922.32	200ng	632.587	2527.33	400ng	638.564	2551.23	800ng	587.506	2933.5
									100ng	720.831	2880.3	200ng	489.527	1955.09	400ng	638.564	2551.23	800ng	832.448	2495.33
									100ng	479.003	1912.99	200ng	541.454	2703.24	400ng	734.404	2201.2	800ng	701.851	2804.38
									100ng	600.048	2397.17	200ng	644.307	2574.21	400ng	518.77	2072.06	800ng	995.136	2983.39
									100ng	614.54	2455.14	200ng	784.677	2352.02	400ng	529.303	2114.19	800ng	699.833	2796.31
									100ng	819.054	2455.15	200ng	767.739	2301.2	400ng	551.053	2201.19	800ng	803.061	2407.17
									100ng	680.574	2719.27	200ng	501.539	2003.14	400ng	808.746	2424.22	800ng	750.602	2999.39
									100ng	693.032	2077.08	200ng	668.384	2003.14	400ng	606.813	2424.23	800ng	621.553	2483.19
									100ng	520.025	2077.08	200ng	805.062	2413.17	400ng	758.132	3029.51	800ng	871.419	2612.24
									100ng	549.044	2193.15	200ng	535.854	2675.24	400ng	901.465	2702.38	800ng	979.459	2936.36
									100ng	564.298	2254.17	200ng	575.553	2299.19	400ng	740.143	2957.55	800ng	899.136	2695.39
									100ng	708.839	2832.34	200ng	721.628	2883.49	400ng	844.413	2531.22	800ng	734.845	2936.36
									100ng	653.599	2611.37	200ng	481.419	2883.48	400ng	548.771	2192.06	800ng	570.31	2278.22
									100ng	523.082	2611.38	200ng	728.602	2911.39	400ng	570.546	2279.16	800ng	676.353	2702.39
									100ng	683.114	2729.44	200ng	728.1	2909.38	400ng	760.393	2279.17	800ng	653.816	2612.24
									100ng	569.282	2274.11	200ng	588.036	2349.12	400ng	634.089	2533.33	800ng	709.855	2836.4
									100ng	758.703	2274.1	200ng	485.735	2909.37	400ng	906.48	2717.43	800ng	519.273	2074.07
									100ng	595.299	2378.17	200ng	689.082	2753.31	400ng	736.081	2206.23	800ng	828.068	2482.19
									100ng	545.549	2179.17	200ng	970.466	2909.38	400ng	722.58	2887.3	800ng	529.303	2114.19
									100ng	727.06	2179.17	200ng	783.711	2349.12	400ng	963.773	2889.3	800ng	746.604	2983.39
									100ng	793.395	2378.17	200ng	412.014	2056.04	400ng	552.315	2206.24	800ng	726.608	2903.41
									100ng	752.061	2254.17	200ng	588.761	2352.02	400ng	851.772	2553.3	800ng	833.115	2497.33
									100ng	685.346	2054.02	200ng	686.02	2056.05	400ng	706.596	2823.36	800ng	758.133	3029.51
									100ng	720.581	2879.3	200ng	514.766	2056.04	400ng	518.77	2072.06	800ng	624.586	2495.32
									100ng	571.53	2283.1	200ng	469.737	1875.93	400ng	529.524	2115.07	800ng	995.135	2983.39
									100ng	761.703	2283.1	200ng	918.104	2752.3	400ng	672.593	2687.35	800ng	602.548	2407.17
									100ng	600.801	2400.18	200ng	632.588	2527.33	400ng	901.469	2702.39	800ng	803.062	2407.17
									100ng	675.698	2025.08	200ng	814.774	2442.31	400ng	567.872	2835.33	800ng	760.072	2278.2
									100ng	693.031	2077.08	200ng	657.523	2627.07	400ng	829.77	2487.29	800ng	765.63	3059.5
									100ng	647.322	2586.27	200ng	627.305	2506.2	400ng	622.579	2487.29	800ng	552.316	2206.24
									100ng	819.049	2455.13	200ng	572.523	2287.07	400ng	731.359	2192.06	800ng	899.139	2695.4
									100ng	614.54	2455.14	200ng	614.802	2456.19	400ng	570.547	2279.16	800ng	963.108	2887.31
									100ng	564.3	2254.18	200ng	836.069	2506.19	400ng	618.825	2472.28	800ng	851.773	2553.3
									100ng	733.358	2930.41	200ng	668.383	2003.13	400ng	760.396	2279.17	800ng	674.606	2695.4
									100ng	761.893	3044.55	200ng	611.332	2442.31	400ng	864.43	2591.27	800ng	570.309	2278.21
									100ng	662.343	2646.35	200ng	819.4	2456.18	400ng	891.415	2672.23	800ng	709.855	2836.4
									100ng	634.877	3170.36	200ng	582.681	2909.37	400ng	548.056	2189.2	800ng	876.69	2628.06
									100ng	597.572	2387.27	200ng	728.099	2909.37	400ng	648.573	2591.27	800ng	518.77	2072.06
									100ng	789.632	3155.51	200ng	715.008	2143.01	400ng	690.717	3449.55	800ng	606.707	3029.5
									100ng	631.707	3154.5	200ng	680.58	2719.3	400ng	906.481	2717.43	800ng	734.403	2201.2
									100ng	796.426	2387.26	200ng	761.704	2283.1	400ng	747.75	2241.24	800ng	551.054	2201.19
									100ng	555.551	2219.18	200ng	536.508	2143.01	400ng	680.112	2717.43	800ng	529.303	2114.19
									100ng	750.073	2248.2	200ng	688.828	2752.29	400ng	616.073	2461.27	800ng	808.743	2424.21
									100ng	733.36	2198.06	200ng	805.706	2415.1	400ng	561.065	2241.24	800ng	901.467	2702.39
									100ng	711.846	2844.36	200ng	671.823	2684.27	400ng	595.55	2379.18	800ng	844.413	2531.22
									100ng	642.83	2568.3	200ng	783.71	2349.11	400ng	657.567	2627.25	800ng	758.133	3029.51
									100ng	740.401	2219.19	200ng	895.428	2684.27	400ng	493.059	2461.26	800ng	676.351	2702.38
									100ng	569.678	2844.36	200ng	657.521	2627.06	400ng	607.798	2428.17	800ng	740.144	2957.55
									100ng	559.791	2236.14	200ng	572.299	2286.17	400ng	810.059	2428.16	800ng	760.395	2279.17
									100ng	793.347	3170.37	200ng	515.474	2573.34	400ng	892.715	3567.84	800ng	570.546	2279.16
									100ng	746.053	2236.15	200ng	762.727	2286.17	400ng	761.387	2282.15	800ng	844.411	2531.22
									100ng	654.084	2613.32	200ng	458.041	2286.17	400ng	773.644	3091.55	800ng	548.77	2192.06
									100ng	683.114	2729.43	200ng	520.296	2078.16	400ng	703.833	2812.31	800ng	634.09	2533.34
									100ng	509.541	2035.14	200ng	644.09	2573.34	400ng	1026.13	3076.38	800ng	906.48	2717.43
									100ng	871.778	2613.32	200ng	680.579	2719.3	400ng	618.824	2472.27	800ng	736.08	2206.22
									100ng	640.369	2558.45	200ng	429.734	1715.91	400ng	655.842	2620.35	800ng	722.58	2887.3
									100ng	618.297	2470.17	200ng	805.707	2415.11	400ng	769.85	3076.38	800ng	552.314	2206.24
									100ng	669.343	2674.35	200ng	501.538	2003.13	400ng	548.056	2189.2	800ng	963.103	2887.29
									100ng	832.733	2496.18	200ng	553.253	2209.99	400ng	891.411	2672.22	800ng	851.772	2553.3
									100ng	824.06	2470.17	200ng	595.485	2973.4	400ng	823.041	2467.11	800ng	680.112	2717.43
									100ng	684.334	2734.31	200ng	737.336	2209.99	400ng	820.643	3279.55	800ng	638.815	2552.24
									100ng	555.552	2219.18	200ng	747.387	2240.15	400ng	976.814	2928.43	800ng	851.417	2552.24
									100ng	511.543	2043.15	200ng	875.469	2624.39	400ng	747.751	2241.24	800ng	639.582	2555.31
									100ng	711.846	2844.36	200ng	533.255	2662.25	400ng	573.466	2863.3	800ng	835.179	3337.69
									100ng	733.359	2198.06	200ng	520.297	2078.16	400ng	732.863	2928.43	800ng	657.567	2627.25
									100ng	623.391	1868.16	200ng	586.057	2341.21	400ng	561.065	2241.24	800ng	608.914	3040.54
									100ng	574.302	2294.19	200ng	549.547	2195.17	400ng	857.19	3425.74	800ng	706.595	2823.36
									100ng	892.124	2674.36	200ng	733.061	2197.17	400ng	955.104	2863.3	800ng	672.592	2687.35
									100ng	587.033	2345.11	200ng	732.395	2195.17	400ng	716.583	2863.31	800ng	529.303	2114.19
									100ng	559.791	2236.14	200ng	666.322	2662.27	400ng	735.638	2939.53	800ng	529.525	2115.08
									100ng	557.781	2228.1	200ng	781.075	2341.21	400ng	928.807	2784.41	800ng	518.769	2072.06
									100ng	782.372	2345.1	200ng	504.507	2015.01	400ng	813.095	2437.27	800ng	901.47	2702.39
									100ng	509.54	2035.14	200ng	850.427	2549.27	400ng	726.604	2903.39	800ng	785.73	2355.18
									100ng	743.371	2228.1	200ng	637.819	2548.25	400ng	770.07	2308.2	800ng	810.062	2428.17
									100ng	740.106	2957.4	200ng	429.734	1715.91	400ng	696.854	2784.4	800ng	676.355	2702.4
									100ng	592.686	2959.4	200ng	694.834	2776.31	400ng	968.804	2904.4	800ng	829.771	2487.3
									100ng	567.874	2835.34	200ng	553.252	2209.99	400ng	651.582	2603.3	800ng	760.395	2279.17
									100ng	535.537	2139.13	200ng	710.713	2130.12	400ng	747.752	2241.24	800ng	622.579	2487.29
									100ng	669.344	2674.35	200ng	656.588	2623.33	400ng	561.065	2241.24	800ng	570.546	2279.16
									100ng	668.566	2671.24	200ng	737.333	2209.99	400ng	788.393	3150.55	800ng	731.356	2192.05
									100ng	808.384	3230.51	200ng	875.787	2625.35	400ng	564.044	2253.15	800ng	548.771	2192.06
									100ng	646.506	3228.5	200ng	656.587	2623.33	400ng	609.308	2434.21	800ng	463.516	1851.04
									100ng	585.261	2338.02	200ng	582.287	2326.13	400ng	857.19	3425.74	800ng	1026.13	3076.39
									100ng	891.086	2671.24	200ng	776.043	2326.12	400ng	639.341	2554.34	800ng	864.43	2591.28
									100ng	779.344	2336.02	200ng	659.347	2634.37	400ng	564.545	2255.16	800ng	648.574	2591.28
									100ng	467.793	1868.15	200ng	520.296	2078.16	400ng	755.741	2265.21	800ng	891.416	2672.23
									100ng	623.389	1868.15	200ng	879.126	2635.36	400ng	866.945	3464.76	800ng	548.057	2189.2
									100ng	892.123	2674.35	200ng	669.686	2007.04	400ng	567.674	2834.34	800ng	820.644	3279.55
									100ng	621.533	2483.11	200ng	651.293	2602.15	400ng	744.696	2232.07	800ng	618.824	2472.27
									100ng	653.524	2611.07	200ng	867.725	2601.16	400ng	812.072	2434.2	800ng	906.48	2717.43
									100ng	454.246	1813.96	200ng	662.658	1985.96	400ng	932.463	2795.37	800ng	680.112	2717.43
									100ng	685.847	2740.36	200ng	642.111	3206.53	400ng	663.685	1989.04	800ng	823.043	2467.11
									100ng	828.375	2483.11	200ng	656.588	2623.33	400ng	567.058	2265.21	800ng	690.719	3449.57
									100ng	562.3	2246.18	200ng	802.387	3206.53	400ng	487.647	2434.21	800ng	617.534	2467.12
									100ng	685.845	2740.36	200ng	680.838	2720.33	400ng	498.014	1989.04	800ng	848.908	3392.61
									100ng	500.508	1999.01	200ng	483.035	1929.12	400ng	609.559	2435.21	800ng	876.424	2627.26
									100ng	871.028	2611.07	200ng	643.712	1929.12	400ng	795.657	3179.61	800ng	657.567	2627.25
									100ng	613.307	2450.21	200ng	571.298	2282.17	400ng	576.316	2302.24	800ng	747.751	2241.24
									100ng	541.269	2702.32	200ng	761.393	2282.16	400ng	630.705	1890.1	800ng	616.072	2461.27
									100ng	667.825	2668.28	200ng	925.127	2773.37	400ng	626.555	2503.2	800ng	493.059	2461.26
									100ng	532.509	2127.01	200ng	672.059	2685.21	400ng	617.551	2467.18	800ng	658.075	2629.28
									100ng	713.351	2850.38	200ng	670.082	2677.3	400ng	793.074	2377.21	800ng	529.302	2114.19
									100ng	890.096	2668.27	200ng	576.076	2876.35	400ng	460.853	2300.23	800ng	561.066	2241.24
									100ng	666.574	2663.27	200ng	494.045	1973.16	400ng	575.816	2300.24	800ng	877.097	2629.28
									100ng	979.156	2935.45	200ng	536.508	2143.01	400ng	700.869	2800.45	800ng	698.94	3490.67
									100ng	490.846	2450.2	200ng	502.016	2005.04	400ng	1018.45	3053.34	800ng	607.797	2428.17
									100ng	711.87	2844.46	200ng	896.075	2686.21	400ng	945.452	2834.34	800ng	810.061	2428.17
									100ng	710.682	2130.03	200ng	562.797	2248.17	400ng	738.035	2212.09	800ng	761.388	2282.15
									100ng	888.427	2663.26	200ng	601.543	2403.15	400ng	788.395	3150.56	800ng	871.462	2612.37
									100ng	853.408	3410.61	200ng	893.113	2677.32	400ng	553.777	2212.09	800ng	586.491	2928.42
									100ng	572.472	2858.33	200ng	786.063	2356.18	400ng	662.91	3310.52	800ng	1026.13	3076.38
									100ng	623.389	1868.15	200ng	561.024	2241.07	400ng	639.342	2554.35	800ng	773.644	3091.56
									100ng	707.69	2121.06	200ng	669.018	2005.04	400ng	551.289	2202.13	800ng	548.056	2189.2
									100ng	691.094	2761.36	200ng	747.696	2241.07	400ng	709.341	2834.34	800ng	769.852	3076.39
									100ng	454.246	1813.96	200ng	497.247	1985.97	400ng	631.109	2521.41	800ng	824.761	2472.27
									100ng	450.041	2246.17	200ng	648.579	2591.29	400ng	567.674	2834.34	800ng	655.842	2620.35
									100ng	498.017	1989.05	200ng	801.72	2403.14	400ng	529.483	2643.38	800ng	618.823	2472.27
									100ng	663.688	1989.05	200ng	668.567	2671.25	400ng	744.695	2232.07	800ng	656.096	2621.36
									100ng	567.047	2265.17	200ng	682.327	2726.29	400ng	558.773	2232.07	800ng	877.139	2629.4
									100ng	755.727	2265.17	200ng	557.778	2228.09	400ng	557.777	2228.08	800ng	823.042	2467.11
									100ng	667.824	2668.27	200ng	909.431	2726.28	400ng	835.07	2503.2	800ng	891.41	2672.22
									100ng	613.307	2450.2	200ng	864.431	2591.28	400ng	661.601	2643.38	800ng	821.146	3281.56
									100ng	533.264	2130.03	200ng	537.262	2146.03	400ng	638.82	2552.26	800ng	703.832	2812.31
									100ng	713.859	2852.42	200ng	744.037	2230.1	400ng	630.704	1890.1	800ng	976.816	2928.43
									100ng	706.595	2823.36	200ng	591.031	2361.1	400ng	945.453	2834.35	800ng	747.751	2241.24
									100ng	602.318	2406.25	200ng	656.59	2623.34	400ng	852.119	2554.34	800ng	573.466	2863.3
									100ng	531.019	2121.06	200ng	483.037	1929.12	400ng	851.424	2552.26	800ng	561.065	2241.24
									100ng	802.754	2406.25	200ng	643.712	1929.12	400ng	738.035	2212.09	800ng	793.081	2377.23
									100ng	572.473	2858.33	200ng	716.014	2146.03	400ng	553.779	2212.09	800ng	857.189	3425.73
									100ng	941.791	2823.36	200ng	522.295	2086.16	400ng	694.875	2776.48	800ng	955.108	2863.31
									100ng	557.026	2225.08	200ng	738.368	2213.09	400ng	968.438	2903.3	800ng	735.636	2939.52
									100ng	454.246	1813.96	200ng	925.128	2773.37	400ng	639.341	2554.34	800ng	813.094	2437.27
									100ng	498.017	1989.04	200ng	494.046	1973.16	400ng	770.148	3077.57	800ng	770.067	2308.19
									100ng	742.364	2225.08	200ng	670.084	2677.31	400ng	709.341	2834.34	800ng	577.803	2308.19
									100ng	600.8	2400.18	200ng	696.059	2086.16	400ng	677.349	2706.38	800ng	929.14	2785.4
									100ng	800.73	2400.18	200ng	627.103	2505.39	400ng	848.908	3392.61	800ng	610.073	2437.27
									100ng	837.43	2510.28	200ng	502.016	2005.04	400ng	616.32	3077.57	800ng	703.834	2812.31
									100ng	663.686	1989.04	200ng	601.542	2403.15	400ng	754.862	3016.43	800ng	747.751	2241.24
									100ng	778.389	2333.15	200ng	659.817	2636.24	400ng	969.473	2906.4	800ng	561.065	2241.24
									100ng	623.39	1868.15	200ng	561.025	2241.08	400ng	653.04	2609.14	800ng	564.045	2253.16
									100ng	754.646	3015.56	200ng	743.368	2228.09	400ng	485.278	1938.09	800ng	639.342	2554.34
									100ng	509.275	2034.08	200ng	835.802	2505.39	400ng	803.778	2409.32	800ng	709.343	2834.35
									100ng	616.066	2461.24	200ng	884.79	2652.36	400ng	475.053	2371.24	800ng	755.74	2265.21
									100ng	821.087	2461.25	200ng	648.575	2591.28	400ng	660.094	2637.36	800ng	788.394	3150.55
									100ng	550.266	2747.3	200ng	658.297	2630.17	400ng	767.402	2300.19	800ng	751.724	2253.16
									100ng	687.581	2747.3	200ng	638.817	2552.25	400ng	630.705	1890.1	800ng	564.045	2253.16
									100ng	922.763	2766.27	200ng	511.255	2552.25	400ng	638.821	2552.26	800ng	631.612	2523.43
									100ng	467.794	1868.15	200ng	647.589	2587.34	400ng	473.28	1890.1	800ng	505.09	2521.42
									100ng	774.884	3096.51	200ng	420.834	2100.14	400ng	851.428	2552.27	800ng	630.705	1890.1
									100ng	661.837	2644.33	200ng	624.345	2494.36	400ng	538.018	2149.05	800ng	726.604	2903.39
									100ng	747.396	2240.17	200ng	864.431	2591.28	400ng	1006.15	3016.44	800ng	609.307	2434.21
									100ng	676.575	2703.28	200ng	557.777	2228.09	400ng	744.38	2974.5	800ng	866.945	3464.76
									100ng	541.461	2703.27	200ng	877.396	2630.17	400ng	725.362	2898.42	800ng	693.758	3464.76
									100ng	550.267	2747.31	200ng	603.54	2411.14	400ng	851.672	3403.67	800ng	932.464	2795.38
									100ng	744.053	2230.14	200ng	804.384	2411.14	400ng	580.492	2898.43	800ng	567.058	2265.21
									100ng	882.114	2644.33	200ng	531.269	2122.05	400ng	817.758	2451.26	800ng	567.675	2834.34
									100ng	503.263	2010.03	200ng	543.784	2172.12	400ng	639.342	2554.34	800ng	812.072	2434.2
									100ng	499.533	1995.11	200ng	863.117	2587.34	400ng	622.309	2486.21	800ng	487.647	2434.2
									100ng	486.756	1944	200ng	555.287	2218.13	400ng	820.637	3279.52	800ng	663.685	1989.04
									100ng	417.636	2084.15	200ng	832.125	2494.36	400ng	784.385	3134.52	800ng	580.292	2318.15
									100ng	605.297	2418.16	200ng	656.587	2623.33	400ng	797.423	2390.25	800ng	555.287	2218.12
									100ng	806.728	2418.17	200ng	649.709	3244.52	400ng	656.712	3279.53	800ng	514.267	2567.31
									100ng	661.839	2644.33	200ng	811.882	3244.51	400ng	769.126	3073.48	800ng	609.558	2435.21
									100ng	689.348	2066.03	200ng	568.523	2271.07	400ng	754.863	3016.43	800ng	473.28	1890.1
									100ng	597.794	2388.15	200ng	747.697	2241.08	400ng	598.319	2390.25	800ng	793.075	2377.21
									100ng	611.797	2444.17	200ng	477.517	1907.05	400ng	613.571	2451.26	800ng	617.55	2467.18
									100ng	611.28	3052.37	200ng	682.327	2726.29	400ng	969.469	2906.39	800ng	630.916	3150.55
									100ng	815.393	2444.16	200ng	524.52	2095.06	400ng	622.81	2488.22	800ng	829.739	2487.2
									100ng	796.39	2387.15	200ng	663.844	2652.35	400ng	666.333	2662.31	800ng	795.654	3179.6
									100ng	763.852	3052.39	200ng	830.738	2490.2	400ng	765.389	3058.53	800ng	626.554	2503.19
									100ng	499.532	1995.11	200ng	689.359	2754.41	400ng	681.538	3403.66	800ng	576.316	2302.24
									100ng	550.759	2200.02	200ng	526.841	2630.17	400ng	538.018	2149.05	800ng	460.853	2300.24
									100ng	642.818	2568.25	200ng	521.067	2601.31	400ng	815.068	2443.19	800ng	576.566	2303.24
									100ng	856.759	2568.26	200ng	651.083	2601.31	400ng	717.022	2149.05	800ng	575.816	2300.24
									100ng	664.567	2655.25	200ng	524.885	2620.4	400ng	744.379	2974.5	800ng	738.037	2212.1
									100ng	759.055	2275.15	200ng	657.523	2627.07	400ng	798.091	2392.26	800ng	553.778	2212.09
									100ng	885.748	2655.23	200ng	656.356	2622.4	400ng	595.302	2378.19	800ng	639.342	2554.34
									100ng	597.544	2387.15	200ng	625.531	2499.1	400ng	598.32	2390.26	800ng	551.286	2202.12
									100ng	517.263	2066.03	200ng	624.345	2494.36	400ng	655.591	2619.34	800ng	945.453	2834.34
									100ng	610.804	2440.19	200ng	647.59	2587.34	400ng	729.896	2916.56	800ng	794.402	2381.19
									100ng	507.543	2027.15	200ng	896.421	2687.25	400ng	760.068	2278.19	800ng	788.391	3150.54
									100ng	765.41	2294.22	200ng	877.397	2630.18	400ng	655.586	2619.32	800ng	631.11	2521.42
									100ng	814.068	2440.19	200ng	603.539	2411.13	400ng	756.613	3023.43	800ng	694.875	2776.48
									100ng	758.724	2274.16	200ng	804.382	2411.13	400ng	828.373	2483.1	800ng	770.147	3077.57
									100ng	530.774	2120.07	200ng	832.124	2494.36	400ng	829.041	2485.11	800ng	756.109	3021.41
									100ng	484.265	1934.04	200ng	863.116	2587.33	400ng	570.302	2278.19	800ng	709.341	2834.34
									100ng	707.364	2120.08	200ng	569.282	2274.1	400ng	671.573	2683.27	800ng	744.697	2232.08
									100ng	791.879	3164.5	200ng	785.648	2354.93	400ng	631.678	3154.36	800ng	616.319	3077.57
									100ng	511.787	2044.13	200ng	758.705	2274.1	400ng	622.308	2486.21	800ng	567.674	2834.34
									100ng	768.076	2302.21	200ng	494.045	1973.16	400ng	533.522	2131.06	800ng	881.799	2643.38
									100ng	596.056	2381.2	200ng	600.802	2400.19	400ng	567.529	2267.09	800ng	835.07	2503.19
									100ng	517.778	2068.09	200ng	762.382	2285.13	400ng	636.571	2543.26	800ng	743.37	2228.09
									100ng	690.037	2068.1	200ng	800.737	2400.2	400ng	538.017	2149.05	800ng	630.704	1890.1
									100ng	610.804	2440.19	200ng	536.755	2144	400ng	755.627	3019.49	800ng	529.482	2643.38
									100ng	702.882	2808.51	200ng	595.3	2378.18	400ng	717.019	2149.04	800ng	686.718	3429.56
									100ng	507.543	2027.15	200ng	793.396	2378.17	400ng	793.402	2378.19	800ng	858.646	3431.56
									100ng	814.069	2440.19	200ng	614.541	2455.14	400ng	624.325	2494.28	800ng	638.821	2552.26
									100ng	712.104	2845.4	200ng	651.083	2601.31	400ng	876.692	2628.06	800ng	557.778	2228.09
									100ng	727.341	2906.34	200ng	479.003	1912.99	400ng	791.086	2371.24	800ng	852.118	2554.34
									100ng	794.071	2380.2	200ng	910.482	2729.43	400ng	894.428	2681.27	800ng	661.601	2643.38
									100ng	969.455	2906.35	200ng	974.471	2921.4	400ng	832.098	2494.28	800ng	590.538	2359.13
									100ng	848.908	3392.61	200ng	720.581	2879.3	400ng	753.371	2258.1	800ng	738.035	2212.09
									100ng	567.531	2267.1	200ng	497.652	2484.23	400ng	789.594	3155.36	800ng	553.779	2212.09
									100ng	511.788	2044.13	200ng	647.589	2587.33	400ng	873.779	2619.32	800ng	968.436	2903.29
									100ng	756.376	2267.11	200ng	624.347	2494.37	400ng	655.591	2619.34	800ng	754.863	3016.43
									100ng	920.467	2759.39	200ng	564.297	2254.17	400ng	484.263	1934.03	800ng	945.455	2834.35
									100ng	593.565	2371.24	200ng	600.048	2397.17	400ng	498.048	2486.21	800ng	485.277	1938.09
									100ng	622.309	2486.21	200ng	828.749	2484.23	400ng	974.798	2922.38	800ng	520.274	2078.07
									100ng	595.804	2380.2	200ng	800.392	2399.16	400ng	593.564	2371.23	800ng	969.474	2906.41
									100ng	829.746	2487.22	200ng	549.044	2193.15	400ng	565.282	2258.11	800ng	770.149	3077.57
									100ng	753.714	2259.13	200ng	832.13	2494.37	400ng	753.714	2259.13	800ng	677.349	2706.37
									100ng	565.532	2259.11	200ng	601.551	2403.18	400ng	829.409	2486.21	800ng	709.341	2834.34
									100ng	829.41	2486.21	200ng	819.382	2456.13	400ng	511.787	2044.12	800ng	616.315	3077.55
									100ng	498.048	2486.21	200ng	680.574	2719.27	400ng	622.308	2486.21	800ng	475.053	2371.24
									100ng	753.371	2258.1	200ng	693.368	2078.09	400ng	756.372	2267.1	800ng	803.778	2409.32
									100ng	610.801	2440.18	200ng	569.281	2274.1	400ng	567.531	2267.1	800ng	567.675	2834.35
									100ng	624.327	2494.29	200ng	520.025	2077.08	400ng	814.066	2440.18	800ng	617.51	3083.52
									100ng	873.78	2619.32	200ng	800.063	2398.17	400ng	610.803	2440.19	800ng	603.084	2409.31
									100ng	832.101	2494.29	200ng	785.646	2354.92	400ng	849.411	3394.62	800ng	630.705	1890.1
									100ng	789.346	3154.36	200ng	680.574	2719.27	400ng	920.463	2759.37	800ng	473.28	1890.1
									100ng	631.679	3154.37	200ng	653.6	2611.38	400ng	969.453	2906.35	800ng	638.821	2552.26
									100ng	894.763	2682.27	200ng	683.114	2729.44	400ng	727.339	2906.33	800ng	851.428	2552.27
									100ng	793.399	2378.18	200ng	871.127	2611.37	400ng	582.074	2906.34	800ng	1006.15	3016.44
									100ng	671.073	2681.27	200ng	595.3	2378.18	400ng	690.6	2759.38	800ng	797.425	2390.26
									100ng	567.531	2267.1	200ng	793.395	2378.17	400ng	499.532	1995.11	800ng	598.319	2390.25
									100ng	538.018	2149.05	200ng	545.55	2179.18	400ng	1000.47	2999.39	800ng	595.702	2974.48
									100ng	717.021	2149.05	200ng	614.54	2455.14	400ng	550.757	2200.01	800ng	580.49	2898.42
									100ng	622.309	2486.21	200ng	752.061	2254.17	400ng	690.036	2068.09	800ng	817.757	2451.26
									100ng	843.441	2528.31	200ng	727.063	2179.17	400ng	484.264	1934.03	800ng	613.569	2451.26
									100ng	533.522	2131.07	200ng	523.081	2611.38	400ng	794.409	2381.21	800ng	639.342	2554.35
									100ng	755.628	3019.49	200ng	720.581	2879.3	400ng	768.075	2302.21	800ng	590.54	2359.14
									100ng	829.411	2486.22	200ng	685.345	2054.02	400ng	511.787	2044.13	800ng	725.361	2898.42
									100ng	636.573	2543.27	200ng	514.261	2054.02	400ng	584.044	2333.15	800ng	784.385	3134.52
									100ng	828.373	2483.11	200ng	648.091	2589.34	400ng	707.363	2120.07	800ng	656.712	3279.53
									100ng	570.301	2278.18	200ng	564.298	2254.17	400ng	784.148	3133.57	800ng	820.643	3279.55
									100ng	760.068	2278.19	200ng	624.34	2494.34	400ng	530.773	2120.07	800ng	602.316	2406.24
									100ng	598.32	2390.26	200ng	600.804	2400.19	400ng	576.308	2302.21	800ng	969.472	2906.4
									100ng	851.671	3403.66	200ng	549.044	2193.15	400ng	597.543	2387.15	800ng	622.559	2487.21
									100ng	797.424	2390.26	200ng	819.05	2455.14	400ng	811.355	3242.4	800ng	538.018	2149.05
									100ng	708.866	2832.44	200ng	571.783	2284.11	400ng	746.122	2981.47	800ng	727.355	2906.4
									100ng	727.354	2906.39	200ng	520.025	2077.08	400ng	765.409	2294.21	800ng	709.862	2836.43
									100ng	622.811	2488.22	200ng	693.031	2077.08	400ng	689.349	2066.03	800ng	695.096	2777.36
									100ng	660.095	2637.36	200ng	675.698	2025.08	400ng	814.068	2440.19	800ng	660.596	2639.36
									100ng	489.443	2443.19	200ng	761.705	2283.1	400ng	610.803	2440.19	800ng	717.023	2149.06
									100ng	969.471	2906.4	200ng	494.046	1973.16	400ng	517.262	2066.03	800ng	484.264	1934.03
									100ng	820.64	3279.54	200ng	647.32	2586.26	400ng	810.408	3238.61	800ng	511.787	2044.13
									100ng	656.712	3279.53	200ng	862.761	2586.27	400ng	758.724	2274.16	800ng	815.069	2443.19
									100ng	784.384	3134.51	200ng	757.4	2270.18	400ng	649.286	3242.4	800ng	708.866	2832.44
									100ng	639.344	2554.35	200ng	571.53	2283.1	400ng	885.755	2655.25	800ng	815.736	2445.19
									100ng	754.863	3016.43	200ng	494.046	1973.16	400ng	574.308	2294.21	800ng	595.304	2378.19
									100ng	598.32	2390.26	200ng	545.549	2179.17	400ng	507.543	2027.15	800ng	797.422	2390.25
									100ng	1006.15	3016.44	200ng	727.063	2179.17	400ng	486.756	1944	800ng	765.39	3058.54
									100ng	852.12	2554.35	200ng	553.466	2763.3	400ng	664.569	2655.25	800ng	822.677	3287.69
									100ng	638.821	2552.26	200ng	733.362	2930.43	400ng	856.756	2568.25	800ng	756.363	3022.43
									100ng	603.082	2409.31	200ng	614.539	2455.13	400ng	499.532	1995.11	800ng	729.895	2916.56
									100ng	630.706	1890.1	200ng	609.717	3044.55	400ng	550.758	2200.01	800ng	612.513	3058.54
									100ng	727.358	2906.41	200ng	977.474	2930.41	400ng	642.822	2568.27	800ng	598.32	2390.26
									100ng	803.777	2409.32	200ng	642.832	2568.31	400ng	601.542	2403.15	800ng	744.88	2976.5
									100ng	969.474	2906.41	200ng	514.461	2568.28	400ng	484.266	1934.04	800ng	477.044	2381.19
									100ng	848.908	3392.61	200ng	761.894	3044.55	400ng	610.812	2440.23	800ng	565.283	2258.11
									100ng	770.148	3077.57	200ng	634.878	3170.36	400ng	815.394	2444.17	800ng	760.067	2278.19
									100ng	709.342	2834.35	200ng	562.806	2248.2	400ng	763.85	3052.38	800ng	794.07	2380.2
									100ng	639.342	2554.35	200ng	597.572	2387.27	400ng	796.388	2387.15	800ng	828.372	2483.1
									100ng	754.863	3016.43	200ng	675.699	2025.08	400ng	611.796	2444.16	800ng	570.301	2278.18
									100ng	694.876	2776.48	200ng	631.705	3154.5	400ng	611.282	3052.38	800ng	794.403	2381.19
									100ng	553.779	2212.09	200ng	789.631	3155.5	400ng	417.635	2084.15	800ng	888.442	2663.31
									100ng	738.036	2212.09	200ng	796.426	2387.26	400ng	806.727	2418.16	800ng	829.409	2486.21
									100ng	852.122	2554.35	200ng	555.551	2219.18	400ng	597.544	2387.15	800ng	567.53	2267.1
									100ng	626.556	2503.2	200ng	856.77	2568.3	400ng	571.802	2284.19	800ng	533.523	2131.07
									100ng	968.434	2903.29	200ng	785.647	2354.93	400ng	810.41	3238.62	800ng	717.019	2149.04
									100ng	473.28	1890.1	200ng	569.678	2844.36	400ng	689.348	2066.03	800ng	755.626	3019.48
									100ng	630.704	1890.1	200ng	750.074	2248.21	400ng	517.263	2066.03	800ng	622.81	2488.22
									100ng	835.071	2503.2	200ng	740.4	2219.18	400ng	890.088	2668.25	800ng	636.57	2543.26
									100ng	558.773	2232.07	200ng	677.13	3381.62	400ng	692.324	2766.28	800ng	789.345	3154.36
									100ng	686.718	3429.56	200ng	571.786	2284.12	400ng	486.756	1944	800ng	793.396	2378.17
									100ng	744.696	2232.07	200ng	745.866	2980.44	400ng	503.263	2010.03	800ng	876.687	2628.05
									100ng	709.341	2834.34	200ng	713.615	2851.44	400ng	687.582	2747.31	800ng	595.304	2378.2
									100ng	567.674	2834.34	200ng	559.791	2236.14	400ng	550.267	2747.31	800ng	511.787	2044.13
									100ng	639.343	2554.35	200ng	948.794	2844.37	400ng	754.644	3015.56	800ng	484.263	1934.03
									100ng	551.539	2203.13	200ng	509.541	2035.14	400ng	676.575	2703.28	800ng	961.107	2881.31
									100ng	505.089	2521.42	200ng	654.084	2613.31	400ng	509.276	2034.08	800ng	894.429	2681.27
									100ng	553.779	2212.09	200ng	746.054	2236.15	400ng	560.795	2240.16	800ng	631.678	3154.36
									100ng	551.29	2202.14	200ng	871.778	2613.32	400ng	467.793	1868.15	800ng	789.346	3154.36
									100ng	1018.45	3053.34	200ng	642.828	2568.29	400ng	584.044	2333.16	800ng	832.097	2494.28
									100ng	595.058	2377.21	200ng	555.551	2219.18	400ng	541.463	2703.29	800ng	791.087	2371.25
									100ng	788.392	3150.55	200ng	796.427	2387.27	400ng	882.113	2644.32	800ng	655.593	2619.35
									100ng	630.706	1890.1	200ng	618.798	2472.17	400ng	555.867	2775.3	800ng	873.784	2619.34
									100ng	793.075	2377.21	200ng	793.347	3170.36	400ng	748.06	2242.16	800ng	498.048	2486.21
									100ng	558.774	2232.08	200ng	618.296	2470.16	400ng	521.792	2084.15	800ng	565.283	2258.11
									100ng	498.014	1989.04	200ng	824.059	2470.16	400ng	726.575	2903.28	800ng	753.377	2258.12
									100ng	744.696	2232.07	200ng	711.845	2844.36	400ng	742.365	2225.08	800ng	610.802	2440.19
									100ng	567.058	2265.21	200ng	833.401	2498.19	400ng	557.024	2225.08	800ng	974.797	2922.38
									100ng	795.658	3179.61	200ng	832.734	2496.19	400ng	464.052	2316.23	800ng	814.067	2440.19
									100ng	663.684	1989.04	200ng	569.677	2844.36	400ng	968.77	2904.29	800ng	829.407	2486.21
									100ng	932.462	2795.37	200ng	740.4	2219.19	400ng	839.11	2515.31	800ng	622.56	2487.22
									100ng	709.843	2836.35	200ng	679.052	2035.14	400ng	923.095	2767.27	800ng	756.373	2267.1
									100ng	609.305	2434.2	200ng	729.843	2916.35	400ng	661.836	2644.32	800ng	567.53	2267.1
									100ng	567.674	2834.34	200ng	623.39	1868.15	400ng	467.436	2333.15	800ng	969.453	2906.34
									100ng	631.112	2521.43	200ng	892.123	2674.35	400ng	687.582	2747.3	800ng	727.34	2906.34
									100ng	505.089	2521.42	200ng	554.1	2766.47	400ng	550.266	2747.3	800ng	702.882	2808.51
									100ng	575.815	2300.24	200ng	509.54	2035.14	400ng	802.756	2406.25	800ng	582.074	2906.34
									100ng	726.604	2903.39	200ng	587.031	2345.1	400ng	821.085	2461.24	800ng	690.601	2759.38
									100ng	487.647	2434.21	200ng	654.084	2613.31	400ng	749.377	2994.48	800ng	849.41	3394.62
									100ng	755.741	2265.21	200ng	692.373	2766.47	400ng	941.788	2823.35	800ng	517.778	2068.09
									100ng	720.101	2877.38	200ng	782.373	2345.1	400ng	616.065	2461.24	800ng	690.035	2068.09
									100ng	693.954	3465.74	200ng	574.301	2294.18	400ng	509.276	2034.08	800ng	707.363	2120.07
									100ng	968.469	2903.39	200ng	659.59	2635.34	400ng	623.388	1868.15	800ng	518.03	2069.1
									100ng	561.065	2241.24	200ng	557.782	2228.11	400ng	778.389	2333.15	800ng	1000.47	2999.4
									100ng	564.045	2253.16	200ng	743.373	2228.1	400ng	584.044	2333.16	800ng	511.787	2044.13
									100ng	812.075	2434.21	200ng	514.463	2568.28	400ng	602.318	2406.25	800ng	484.264	1934.04
									100ng	747.753	2241.24	200ng	788.717	2364.14	400ng	899.758	2697.26	800ng	530.773	2120.07
									100ng	704.084	2813.31	200ng	567.874	2835.34	400ng	706.594	2823.36	800ng	596.056	2381.2
									100ng	577.803	2308.19	200ng	592.487	2958.41	400ng	692.085	2765.32	800ng	794.41	2381.22
									100ng	770.067	2308.19	200ng	592.285	2957.4	400ng	837.429	2510.27	800ng	768.076	2302.21
									100ng	557.686	2784.4	200ng	740.106	2957.4	400ng	756.061	2266.17	800ng	994.493	2981.46
									100ng	676.833	2704.31	200ng	669.344	2674.35	400ng	774.881	3096.5	800ng	784.149	3133.57
									100ng	498.015	1989.04	200ng	623.389	1868.15	400ng	742.365	2225.08	800ng	576.308	2302.21
									100ng	813.097	2437.28	200ng	892.123	2674.35	400ng	600.8	2400.18	800ng	746.122	2981.47
									100ng	567.058	2265.21	200ng	808.134	3229.52	400ng	800.731	2400.18	800ng	791.882	3164.51
									100ng	621.844	2484.35	200ng	891.086	2671.24	400ng	557.026	2225.08	800ng	610.802	2440.19
									100ng	716.583	2863.31	200ng	779.344	2336.02	400ng	800.728	2400.17	800ng	597.544	2387.15
									100ng	828.789	2484.35	200ng	785.644	2354.92	400ng	464.052	2316.23	800ng	758.721	2274.15
									100ng	670.332	2678.3	200ng	621.533	2483.11	400ng	579.814	2316.23	800ng	814.066	2440.18
									100ng	558.773	2232.07	200ng	454.246	1813.96	400ng	663.686	1989.04	800ng	765.41	2294.22
									100ng	955.102	2863.29	200ng	509.539	2035.13	400ng	454.246	1813.96	800ng	574.308	2294.21
									100ng	980.517	2939.54	200ng	653.524	2611.07	400ng	506.014	2021.03	800ng	507.544	2027.15
									100ng	561.065	2241.24	200ng	828.375	2483.11	400ng	802.754	2406.25	800ng	885.75	2655.24
									100ng	732.863	2928.43	200ng	871.031	2611.08	400ng	691.093	2761.35	800ng	689.35	2066.04
									100ng	548.056	2189.2	200ng	685.845	2740.36	400ng	941.79	2823.36	800ng	517.263	2066.03
									100ng	609.809	2436.21	200ng	500.508	1999.01	400ng	572.472	2858.33	800ng	649.288	3242.41
									100ng	573.467	2863.31	200ng	559.79	2236.14	400ng	602.318	2406.25	800ng	664.569	2655.25
									100ng	747.751	2241.24	200ng	567.874	2835.34	400ng	581.802	2324.19	800ng	810.408	3238.61
									100ng	703.833	2812.31	200ng	613.807	2452.21	400ng	623.39	1868.16	800ng	499.532	1995.11
									100ng	823.709	2469.11	200ng	532.508	2127.01	400ng	656.328	3277.61	800ng	551.26	2202.02
									100ng	877.139	2629.4	200ng	548.877	2740.35	400ng	714.363	2854.43	800ng	642.82	2568.26
									100ng	733.365	2930.44	200ng	734.616	2935.44	400ng	569.497	2843.46	800ng	541.786	2164.12
									100ng	977.484	2930.44	200ng	667.823	2668.27	400ng	711.62	2843.46	800ng	856.757	2568.26
									100ng	820.646	3279.56	200ng	669.343	2674.35	400ng	890.096	2668.27	800ng	486.756	1944
									100ng	577.548	2307.17	200ng	817.405	2450.2	400ng	532.509	2127.01	800ng	815.395	2444.17
									100ng	618.824	2472.27	200ng	490.847	2450.2	400ng	533.263	2130.03	800ng	882.116	2644.33
									100ng	761.388	2282.15	200ng	646.508	3228.51	400ng	755.727	2265.17	800ng	763.85	3052.38
									100ng	1026.13	3076.38	200ng	713.35	2850.38	400ng	567.047	2265.17	800ng	796.389	2387.15
									100ng	655.845	2620.36	200ng	890.093	2668.26	400ng	667.824	2668.27	800ng	953.477	2858.41
									100ng	773.647	3091.57	200ng	979.154	2935.45	400ng	450.04	2246.17	800ng	762.069	2284.19
									100ng	607.799	2428.18	200ng	807.883	3228.51	400ng	953.448	2858.33	800ng	937.419	2810.24
									100ng	810.063	2428.17	200ng	623.389	1868.15	400ng	490.846	2450.2	800ng	806.725	2418.16
									100ng	658.075	2629.28	200ng	540.507	2159.01	400ng	663.687	1989.05	800ng	597.544	2387.16
									100ng	657.568	2627.25	200ng	710.683	2130.03	400ng	707.69	2121.06	800ng	550.267	2747.31
									100ng	714.377	3567.85	200ng	666.573	2663.27	400ng	613.306	2450.2	800ng	467.793	1868.15
									100ng	561.066	2241.24	200ng	950.797	2850.38	400ng	498.016	1989.04	800ng	517.263	2066.03
									100ng	548.056	2189.2	200ng	531.521	2123.06	400ng	454.246	1813.96	800ng	532.507	2127.01
									100ng	616.072	2461.27	200ng	655.822	2620.26	400ng	599.057	2393.2	800ng	499.532	1995.11
									100ng	876.422	2627.25	200ng	888.429	2663.27	400ng	691.093	2761.35	800ng	486.756	1944
									100ng	747.751	2241.24	200ng	711.62	2843.46	400ng	553.076	2761.35	800ng	882.115	2644.33
									100ng	662.591	2647.34	200ng	531.019	2121.05	400ng	710.683	2130.03	800ng	509.276	2034.08
									100ng	680.114	2717.43	200ng	454.246	1813.96	400ng	623.389	1868.15	800ng	417.635	2084.15
									100ng	648.573	2591.27	200ng	569.496	2843.45	400ng	569.497	2843.46	800ng	584.045	2333.16
									100ng	906.482	2717.43	200ng	534.516	2135.04	400ng	536.508	2143.01	800ng	744.051	2230.14
									100ng	570.547	2279.17	200ng	562.3	2246.18	400ng	950.797	2850.38	800ng	778.39	2333.16
									100ng	760.396	2279.17	200ng	707.69	2121.06	400ng	711.619	2843.45	800ng	621.832	2484.31
									100ng	622.581	2487.3	200ng	498.016	1989.04	400ng	655.82	2620.26	800ng	676.575	2703.28
									100ng	548.77	2192.06	200ng	691.095	2761.36	400ng	807.883	3228.51	800ng	603.917	3015.56
									100ng	892.715	3567.84	200ng	613.309	2450.21	400ng	666.572	2663.27	800ng	550.266	2747.3
									100ng	676.355	2702.4	200ng	553.077	2761.36	400ng	646.507	3228.51	800ng	521.792	2084.14
									100ng	864.428	2591.27	200ng	524.857	2620.26	400ng	888.763	2664.27	800ng	467.793	1868.15
									100ng	731.356	2192.05	200ng	663.688	1989.05	400ng	524.859	2620.27	800ng	747.391	2240.16
									100ng	901.466	2702.38	200ng	532.509	2127.01	400ng	890.096	2668.27	800ng	557.025	2225.08
									100ng	829.77	2487.3	200ng	734.619	2935.45	400ng	864.442	2591.31	800ng	747.726	2241.16
									100ng	518.77	2072.06	200ng	562.301	2246.18	400ng	979.152	2935.44	800ng	922.765	2766.28
									100ng	835.18	3337.7	200ng	567.048	2265.17	400ng	713.35	2850.38	800ng	968.767	2904.29
									100ng	529.524	2115.08	200ng	755.727	2265.17	400ng	532.507	2127.01	800ng	467.436	2333.15
									100ng	639.581	2555.3	200ng	890.096	2668.27	400ng	667.824	2668.27	800ng	498.517	1991.05
									100ng	706.096	2821.36	200ng	713.857	2852.41	400ng	669.344	2674.35	800ng	464.053	2316.23
									100ng	608.915	3040.55	200ng	623.39	1868.16	400ng	557.78	2228.1	800ng	579.817	2316.25
									100ng	722.58	2887.3	200ng	710.682	2130.03	400ng	817.408	2450.21	800ng	509.275	2034.08
									100ng	851.771	2553.3	200ng	711.619	2843.45	400ng	734.617	2935.45	800ng	584.045	2333.16
									100ng	760.892	3040.55	200ng	602.319	2406.25	400ng	735.118	2937.45	800ng	821.085	2461.24
									100ng	963.104	2887.3	200ng	498.016	1989.04	400ng	914.121	2740.35	800ng	616.067	2461.24
									100ng	552.316	2206.24	200ng	802.754	2406.25	400ng	490.846	2450.2	800ng	778.391	2333.16
									100ng	638.564	2551.23	200ng	941.792	2823.36	400ng	685.844	2740.36	800ng	748.874	2992.47
									100ng	633.563	2531.23	200ng	553.077	2761.35	400ng	613.308	2450.21	800ng	754.644	3015.55
									100ng	736.08	2206.23	200ng	663.687	1989.05	400ng	500.507	1999.01	800ng	687.582	2747.31
									100ng	851.081	2551.23	200ng	557.026	2225.08	400ng	871.029	2611.07	800ng	802.755	2406.25
									100ng	634.089	2533.34	200ng	567.047	2265.17	400ng	828.374	2483.11	800ng	603.919	3015.56
									100ng	758.133	3029.51	200ng	755.726	2265.16	400ng	454.247	1813.97	800ng	602.318	2406.25
									100ng	760.395	2279.17	200ng	742.365	2225.08	400ng	450.242	2247.18	800ng	748.875	2992.48
									100ng	901.471	2702.4	200ng	729.84	2916.34	400ng	653.522	2611.07	800ng	550.266	2747.3
									100ng	734.402	2201.19	200ng	601.301	2402.18	400ng	621.532	2483.11	800ng	532.509	2127.01
									100ng	518.771	2072.06	200ng	800.731	2400.18	400ng	562.299	2246.18	800ng	837.43	2510.28
									100ng	561.315	2242.24	200ng	623.389	1868.15	400ng	541.27	2702.32	800ng	623.389	1868.15
									100ng	876.687	2628.05	200ng	480.841	2400.18	400ng	779.343	2336.01	800ng	742.365	2225.08
									100ng	709.857	2836.4	200ng	837.43	2510.28	400ng	891.085	2671.24	800ng	557.025	2225.08
									100ng	674.606	2695.4	200ng	580.064	2317.24	400ng	689.604	2755.4	800ng	755.725	2265.16
									100ng	570.312	2278.22	200ng	778.725	2334.16	400ng	710.093	2837.35	800ng	567.046	2265.16
									100ng	760.078	2278.22	200ng	584.044	2333.16	400ng	892.122	2674.35	800ng	900.096	2698.27
									100ng	899.138	2695.4	200ng	602.318	2406.25	400ng	651.291	2602.14	800ng	706.594	2823.35
									100ng	529.303	2114.19	200ng	467.793	1868.15	400ng	623.388	1868.15	800ng	600.8	2400.18
									100ng	871.421	2612.25	200ng	579.815	2316.24	400ng	807.882	3228.51	800ng	663.687	1989.05
									100ng	803.062	2407.17	200ng	616.067	2461.25	400ng	646.506	3228.5	800ng	774.882	3096.51
									100ng	995.136	2983.39	200ng	821.083	2461.24	400ng	873.386	2618.14	800ng	800.729	2400.17
									100ng	746.605	2983.4	200ng	550.267	2747.31	400ng	766.139	3061.54	800ng	454.246	1813.96
									100ng	758.133	3029.51	200ng	802.754	2406.25	400ng	945.785	2835.34	800ng	953.449	2858.33
									100ng	827.399	2480.18	200ng	899.762	2697.27	400ng	581.286	2902.4	800ng	579.815	2316.24
									100ng	621.052	2481.19	200ng	748.874	2992.47	400ng	740.106	2957.4	800ng	464.053	2316.24
									100ng	735.095	2937.36	200ng	603.916	3015.55	400ng	669.343	2674.35	800ng	572.472	2858.33
									100ng	620.801	2480.18	200ng	754.641	3015.54	400ng	879.118	2635.34	800ng	1093.2	3277.59
									100ng	979.456	2936.35	200ng	687.582	2747.3	400ng	535.539	2139.14	800ng	710.682	2130.03
									100ng	570.309	2278.21	200ng	692.323	2766.27	400ng	727.108	2905.41	800ng	581.803	2324.19
									100ng	674.604	2695.39	200ng	922.762	2766.27	400ng	592.487	2958.41	800ng	802.755	2406.25
									100ng	832.447	2495.33	200ng	620.107	3096.51	400ng	567.874	2835.34	800ng	602.317	2406.25
									100ng	529.303	2114.19	200ng	778.391	2333.16	400ng	654.083	2613.31	800ng	533.263	2130.03
									100ng	700.335	2798.32	200ng	557.026	2225.08	400ng	557.784	2228.12	800ng	941.793	2823.36
									100ng	882.166	3525.64	200ng	726.578	2903.29	400ng	743.373	2228.11	800ng	656.327	3277.6
									100ng	872.129	2614.37	200ng	747.393	2240.17	400ng	659.589	2635.33	800ng	711.62	2843.46
									100ng	624.588	2495.33	200ng	555.869	2775.31	400ng	509.54	2035.14	800ng	532.51	2127.02
									100ng	529.304	2114.19	200ng	541.462	2703.28	400ng	692.374	2766.48	800ng	707.69	2121.06
									100ng	614.824	2456.28	200ng	509.276	2034.08	400ng	782.373	2345.1	800ng	623.389	1868.15
									100ng	617.313	2466.23	200ng	622.083	2485.31	400ng	559.79	2236.14	800ng	890.095	2668.27
									100ng	822.751	2466.24	200ng	521.793	2084.15	400ng	514.463	2568.29	800ng	467.793	1868.15
									100ng	699.835	2796.32	200ng	676.576	2703.28	400ng	640.571	2559.26	800ng	567.048	2265.17
									100ng	819.436	2456.29	200ng	550.267	2747.31	400ng	574.304	2294.19	800ng	755.726	2265.16
									100ng	609.572	2435.27	200ng	503.263	2010.03	400ng	587.03	2345.1	800ng	567.681	2834.38
									100ng	659.59	2635.34	200ng	754.647	3015.57	400ng	923.165	2767.48	800ng	667.825	2668.28
									100ng	601.809	2404.22	200ng	499.533	1995.11	400ng	892.124	2674.36	800ng	663.687	1989.05
									100ng	878.783	2634.33	200ng	744.053	2230.14	400ng	642.831	2568.3	800ng	971.492	2912.46
									100ng	768.053	2302.15	200ng	486.756	1944	400ng	623.39	1868.15	800ng	953.448	2858.33
									100ng	780.149	3117.57	200ng	922.764	2766.28	400ng	467.793	1868.15	800ng	490.846	2450.2
									100ng	908.811	2724.42	200ng	417.635	2084.15	400ng	569.677	2844.36	800ng	454.246	1813.96
									100ng	756.648	3023.57	200ng	605.297	2418.17	400ng	740.4	2219.19	800ng	498.016	1989.04
									100ng	681.859	2724.41	200ng	689.349	2066.03	400ng	873.388	2618.15	800ng	540.507	2159.01
									100ng	614.826	2456.28	200ng	806.726	2418.16	400ng	713.614	2851.44	800ng	691.094	2761.35
									100ng	529.303	2114.19	200ng	611.797	2444.16	400ng	824.061	2470.17	800ng	599.057	2393.21
									100ng	822.75	2466.24	200ng	597.544	2387.15	400ng	555.552	2219.19	800ng	553.277	2762.36
									100ng	617.313	2466.23	200ng	796.388	2387.15	400ng	624.801	2496.18	800ng	613.307	2450.2
									100ng	793.759	2379.26	200ng	816.062	2446.17	400ng	934.481	2801.43	800ng	450.041	2246.18
									100ng	845.16	3377.62	200ng	550.758	2200.01	400ng	679.052	2035.14	800ng	710.682	2130.03
									100ng	601.809	2404.21	200ng	601.541	2403.14	400ng	618.298	2470.17	800ng	666.572	2663.27
									100ng	529.29	2114.14	200ng	484.266	1934.04	400ng	669.344	2674.35	800ng	562.299	2246.18
									100ng	705.389	2114.15	200ng	499.533	1995.11	400ng	796.427	2387.27	800ng	711.619	2843.45
									100ng	583.715	2914.55	200ng	759.056	2275.15	400ng	597.572	2387.27	800ng	950.796	2850.37
									100ng	729.393	2914.55	200ng	541.786	2164.12	400ng	562.807	2248.21	800ng	532.508	2127.01
									100ng	638.02	1912.05	200ng	574.308	2294.21	400ng	634.878	3170.36	800ng	623.389	1868.15
									100ng	479.257	1914	200ng	856.759	2568.26	400ng	624.592	2495.35	800ng	888.761	2664.27
									100ng	838.444	2513.32	200ng	507.543	2027.15	400ng	871.777	2613.32	800ng	793.724	2379.16
									100ng	585.55	2339.18	200ng	664.568	2655.25	400ng	699.396	2096.17	800ng	890.094	2668.27
									100ng	724.1	2893.38	200ng	885.751	2655.24	400ng	509.54	2035.14	800ng	794.392	2381.16
									100ng	611.316	2442.24	200ng	649.486	3243.4	400ng	654.084	2613.32	800ng	667.826	2668.28
									100ng	833.459	2498.36	200ng	610.803	2440.19	400ng	746.054	2236.15	800ng	655.821	2620.26
									100ng	814.756	2442.25	200ng	814.068	2440.19	400ng	745.867	2980.44	800ng	979.154	2935.45
									100ng	672.331	2686.3	200ng	811.357	3242.41	400ng	545.55	2179.18	800ng	807.883	3228.51
									100ng	929.774	2787.31	200ng	597.544	2387.15	400ng	948.795	2844.37	800ng	525.057	2621.26
									100ng	891.412	2672.22	200ng	758.727	2274.17	400ng	856.77	2568.3	800ng	685.844	2740.35
									100ng	965.132	2893.38	200ng	576.308	2302.21	400ng	569.678	2844.36	800ng	713.349	2850.38
									100ng	736.392	2942.55	200ng	707.365	2120.08	400ng	761.705	2283.1	800ng	734.617	2935.44
									100ng	529.292	2114.15	200ng	511.788	2044.13	400ng	740.399	2219.18	800ng	454.246	1813.96
									100ng	606.494	3028.44	200ng	649.287	3242.4	400ng	675.699	2025.08	800ng	817.408	2450.21
									100ng	626.57	2503.26	200ng	768.077	2302.22	400ng	750.073	2248.2	800ng	871.03	2611.07
									100ng	736.143	2941.55	200ng	792.132	3165.51	400ng	713.615	2851.44	800ng	500.508	1999.01
									100ng	634.339	2534.33	200ng	550.759	2200.01	400ng	514.463	2568.29	800ng	557.781	2228.1
									100ng	787.881	3148.5	200ng	484.265	1934.04	400ng	642.828	2568.29	800ng	490.845	2450.2
									100ng	653.569	2611.26	200ng	953.477	2858.42	400ng	789.385	3154.52	800ng	653.524	2611.08
									100ng	871.088	2611.25	200ng	596.057	2381.21	400ng	733.362	2198.07	800ng	592.286	2957.4
									100ng	794.088	2380.25	200ng	517.778	2068.09	400ng	555.802	2220.18	800ng	613.307	2450.21
									100ng	479.259	1914.02	200ng	690.038	2068.1	400ng	597.571	2387.26	800ng	621.533	2483.11
									100ng	595.82	2380.26	200ng	794.744	2382.22	400ng	789.63	3155.5	800ng	828.375	2483.11
									100ng	845.45	2534.34	200ng	794.071	2380.2	400ng	796.425	2387.26	800ng	545.802	2180.19
									100ng	723.589	2891.34	200ng	727.342	2906.35	400ng	921.773	2763.3	800ng	864.439	2591.3
									100ng	571.815	2284.24	200ng	1000.47	2999.39	400ng	562.806	2248.2	800ng	582.529	2327.09
									100ng	653.569	2611.25	200ng	610.804	2440.2	400ng	761.893	3044.55	800ng	509.538	2035.13
									100ng	457.655	2284.25	200ng	690.603	2759.39	400ng	634.877	3170.36	800ng	779.344	2336.02
									100ng	537.071	2145.26	200ng	702.882	2808.51	400ng	662.342	2646.35	800ng	562.3	2246.18
									100ng	833.462	2498.37	200ng	814.066	2440.18	400ng	494.046	1973.16	800ng	891.086	2671.24
									100ng	891.415	2672.23	200ng	848.91	3392.62	400ng	882.786	2646.34	800ng	892.123	2674.35
									100ng	622.556	2487.2	200ng	920.468	2759.39	400ng	793.348	3170.37	800ng	669.344	2674.35
									100ng	715.759	2145.26	200ng	567.531	2267.1	400ng	514.261	2054.02	800ng	623.389	1868.15
									100ng	593.328	2370.29	200ng	775.397	3098.57	400ng	733.357	2930.41	800ng	467.793	1868.15
									100ng	695.601	2779.38	200ng	756.373	2267.1	400ng	685.345	2054.02	800ng	832.731	2496.18
									100ng	752.365	3006.44	200ng	511.788	2044.13	400ng	977.474	2930.41	800ng	873.384	2618.14
									100ng	829.74	2487.21	200ng	622.31	2486.22	400ng	793.397	2378.18	800ng	807.881	3228.5
									100ng	626.571	2503.26	200ng	593.564	2371.23	400ng	727.063	2179.17	800ng	646.708	3229.51
									100ng	734.117	2933.45	200ng	829.409	2486.21	400ng	545.549	2179.17	800ng	535.538	2139.13
									100ng	634.34	2534.34	200ng	484.264	1934.03	400ng	856.765	2568.28	800ng	945.785	2835.34
									100ng	653.57	2611.26	200ng	753.38	2258.12	400ng	683.115	2729.44	800ng	743.376	2228.11
									100ng	807.412	2420.22	200ng	750.601	2999.38	400ng	757.398	2270.18	800ng	740.107	2957.4
									100ng	927.131	2779.38	200ng	975.133	2923.38	400ng	642.825	2568.28	800ng	746.052	2236.14
									100ng	479.259	1914.01	200ng	791.086	2371.24	400ng	693.031	2077.08	800ng	592.487	2958.4
									100ng	571.817	2284.25	200ng	690.035	2068.09	400ng	862.763	2586.28	800ng	567.874	2835.34
									100ng	553.786	2212.12	200ng	498.049	2486.22	400ng	518.058	2586.26	800ng	782.373	2345.1
									100ng	553.795	2212.16	200ng	720.58	2879.3	400ng	761.704	2283.1	800ng	574.301	2294.18
									100ng	626.555	2503.2	200ng	873.783	2619.34	400ng	647.322	2586.27	800ng	709.361	2126.07
									100ng	738.042	2212.11	200ng	631.673	3154.34	400ng	571.784	2284.11	800ng	788.718	2364.14
									100ng	769.65	3075.58	200ng	832.766	2496.28	400ng	819.05	2455.14	800ng	659.589	2635.33
									100ng	537.071	2145.26	200ng	789.347	3154.37	400ng	933.147	2797.43	800ng	554.1	2766.47
									100ng	820.889	3280.54	200ng	894.431	2681.28	400ng	600.046	2397.16	800ng	676.947	3380.71
									100ng	844.416	2531.23	200ng	793.402	2378.19	400ng	564.297	2254.17	800ng	640.572	2559.27
									100ng	622.557	2487.21	200ng	595.304	2378.19	400ng	922.47	2765.4	800ng	776.372	2327.1
									100ng	715.76	2145.27	200ng	610.802	2440.19	400ng	494.044	1973.16	800ng	655.291	2618.14
									100ng	593.328	2370.29	200ng	538.018	2149.05	400ng	720.582	2879.31	800ng	892.123	2674.36
									100ng	560.808	2240.21	200ng	876.686	2628.04	400ng	514.26	2054.02	800ng	623.389	1868.15
									100ng	811.604	3243.4	200ng	671.574	2683.28	400ng	800.394	2399.17	800ng	467.793	1868.15
									100ng	695.603	2779.39	200ng	622.309	2486.21	400ng	685.349	2054.03	800ng	832.732	2496.18
									100ng	674.086	2693.32	200ng	717.022	2149.05	400ng	752.06	2254.17	800ng	613.114	3061.54
									100ng	730.133	2917.51	200ng	755.631	3019.5	400ng	727.063	2179.17	800ng	624.8	2496.18
									100ng	829.408	3314.61	200ng	829.41	2486.21	400ng	793.396	2378.17	800ng	948.791	2844.36
									100ng	898.444	2693.32	200ng	843.442	2528.31	400ng	762.38	2285.13	800ng	679.052	2035.14
									100ng	584.308	2917.51	200ng	828.371	2483.1	400ng	545.548	2179.17	800ng	729.842	2916.35
									100ng	479.26	1914.02	200ng	756.864	3024.44	400ng	910.482	2729.43	800ng	824.06	2470.17
									100ng	553.785	2212.12	200ng	794.404	2381.2	400ng	798.727	2394.17	800ng	873.388	2618.15
									100ng	571.818	2284.25	200ng	584.119	2916.56	400ng	693.031	2077.08	800ng	654.084	2613.31
									100ng	647.327	2586.29	200ng	477.044	2381.19	400ng	871.127	2611.37	800ng	766.14	3061.54
									100ng	862.768	2586.29	200ng	760.067	2278.19	400ng	549.043	2193.15	800ng	796.426	2387.26
									100ng	658.587	2631.33	200ng	565.282	2258.11	400ng	653.597	2611.36	800ng	740.399	2219.18
									100ng	835.445	2504.32	200ng	598.32	2390.26	400ng	614.539	2455.14	800ng	555.552	2219.18
									100ng	537.071	2145.26	200ng	789.848	3156.37	400ng	785.648	2354.93	800ng	733.359	2198.06
									100ng	658.089	2629.33	200ng	595.704	2974.49	400ng	819.054	2455.15	800ng	597.571	2387.26
									100ng	765.854	3060.39	200ng	797.423	2390.26	400ng	681.076	2721.28	800ng	711.845	2844.36
									100ng	862.149	3445.57	200ng	744.379	2974.5	400ng	960.436	2879.29	800ng	713.616	2851.44
									100ng	592.058	2365.21	200ng	597.543	2387.15	400ng	708.838	2832.33	800ng	631.707	3154.51
									100ng	479.26	1914.02	200ng	595.703	2974.49	400ng	603.539	2411.14	800ng	793.346	3170.36
									100ng	580.279	2318.09	200ng	851.67	3403.66	400ng	600.047	2397.17	800ng	746.053	2236.15
									100ng	647.326	2586.28	200ng	538.018	2149.05	400ng	738.613	2951.43	800ng	746.053	2236.15
									100ng	773.371	2318.1	200ng	595.303	2378.19	400ng	600.044	2397.16	800ng	789.386	3154.52
									100ng	723.876	2892.48	200ng	708.865	2832.44	400ng	564.296	2254.16	800ng	678.86	2712.42
									100ng	677.353	2706.39	200ng	969.468	2906.39	400ng	647.589	2587.33	800ng	649.072	2593.27
									100ng	491.27	1962.06	200ng	613.57	2451.26	400ng	624.346	2494.36	800ng	869.095	2605.27
									100ng	577.312	2882.53	200ng	590.541	2359.14	400ng	731.338	2922.33	800ng	871.774	2613.31
									100ng	748.09	2242.25	200ng	656.711	3279.53	400ng	720.581	2879.3	800ng	745.868	2980.45
									100ng	537.071	2145.26	200ng	820.637	3279.52	400ng	816.106	3261.4	800ng	509.54	2035.14
									100ng	780.387	3118.53	200ng	622.309	2486.22	400ng	828.75	2484.23	800ng	788.72	2364.15
									100ng	817.423	2450.25	200ng	639.344	2554.35	400ng	494.045	1973.16	800ng	699.396	2096.17
									100ng	721.387	2882.53	200ng	598.32	2390.26	400ng	479.003	1912.99	800ng	559.79	2236.14
									100ng	793.921	3172.66	200ng	797.423	2390.25	400ng	675.074	2697.27	800ng	494.046	1973.16
									100ng	765.853	3060.39	200ng	725.361	2898.42	400ng	793.396	2378.17	800ng	545.549	2179.18
									100ng	611.294	3052.44	200ng	612.514	3058.54	400ng	595.299	2378.17	800ng	511.542	2043.15
									100ng	763.867	3052.45	200ng	1006.15	3016.44	400ng	762.382	2285.13	800ng	640.37	2558.46
									100ng	560.046	2237.16	200ng	852.121	2554.35	400ng	910.483	2729.43	800ng	948.792	2844.36
									100ng	862.148	3445.57	200ng	726.092	2901.35	400ng	800.734	2400.19	800ng	750.073	2248.2
									100ng	624.508	3118.51	200ng	638.821	2552.26	400ng	555.537	2219.13	800ng	693.032	2077.08
									100ng	592.058	2365.21	200ng	538.019	2149.05	400ng	758.706	2274.1	800ng	761.706	2283.1
									100ng	604.31	2414.22	200ng	767.402	2300.19	400ng	651.083	2601.31	800ng	744.026	2230.06
									100ng	805.409	2414.21	200ng	630.705	1890.1	400ng	600.801	2400.18	800ng	614.792	2456.14
									100ng	544.06	2173.22	200ng	603.084	2409.31	400ng	569.279	2274.1	800ng	740.403	2219.19
									100ng	789.075	2365.21	200ng	520.275	2078.08	400ng	785.648	2354.93	800ng	569.677	2844.35
									100ng	785.753	2355.24	200ng	727.356	2906.4	400ng	863.116	2587.33	800ng	733.361	2198.07
									100ng	589.566	2355.24	200ng	771.637	3083.52	400ng	804.384	2411.14	800ng	555.551	2219.18
									100ng	600.552	2399.19	200ng	969.473	2906.41	400ng	603.54	2411.14	800ng	796.425	2387.26
									100ng	577.311	2882.53	200ng	754.863	3016.43	400ng	832.124	2494.36	800ng	597.57	2387.26
									100ng	613.315	2450.24	200ng	709.341	2834.34	400ng	877.398	2630.18	800ng	631.704	3154.49
									100ng	817.418	2450.24	200ng	639.341	2554.34	400ng	647.589	2587.34	800ng	713.614	2851.43
									100ng	572.293	2286.15	200ng	553.781	2212.1	400ng	624.345	2494.36	800ng	846.16	3381.62
									100ng	762.722	2286.15	200ng	738.703	2214.1	400ng	657.522	2627.07	800ng	789.632	3155.51
									100ng	800.398	2399.18	200ng	852.118	2554.34	400ng	672.568	2687.25	800ng	634.878	3170.36
									100ng	580.547	2319.16	200ng	851.426	2552.26	400ng	619.093	2473.35	800ng	761.892	3044.55
									100ng	793.67	3171.66	200ng	554.278	2214.09	400ng	561.024	2241.08	800ng	564.297	2254.17
									100ng	773.731	2319.18	200ng	616.321	3077.58	400ng	658.299	2630.18	800ng	856.766	2568.28
									100ng	691.092	2761.35	200ng	968.769	2904.29	400ng	896.421	2687.25	800ng	685.346	2054.02
									100ng	635.067	2537.25	200ng	770.148	3077.57	400ng	656.839	2624.33	800ng	882.784	2646.34
									100ng	921.118	2761.34	200ng	945.45	2834.33	400ng	494.045	1973.16	800ng	642.827	2568.28
									100ng	604.308	2414.21	200ng	968.436	2903.29	400ng	809.716	2427.13	800ng	514.462	2568.28
									100ng	770.397	3078.57	200ng	630.704	1890.1	400ng	524.519	2095.05	800ng	609.715	3044.55
									100ng	845.751	2535.24	200ng	626.555	2503.2	400ng	524.885	2620.4	800ng	603.785	2412.12
									100ng	851.111	2551.32	200ng	727.356	2906.4	400ng	830.736	2490.19	800ng	662.341	2646.34
									100ng	850.443	2549.31	200ng	835.07	2503.2	400ng	651.083	2601.31	800ng	595.297	2378.17
									100ng	845.75	2535.24	200ng	745.029	2233.07	400ng	747.697	2241.08	800ng	727.065	2179.18
									100ng	615.917	3075.56	200ng	558.773	2232.07	400ng	623.305	2490.2	800ng	494.046	1973.16
									100ng	746.361	2237.07	200ng	709.341	2834.34	400ng	568.523	2271.07	800ng	684.33	2734.3
									100ng	580.546	2319.16	200ng	694.875	2776.48	400ng	511.256	2552.25	800ng	977.472	2930.4
									100ng	597.81	2388.22	200ng	639.343	2554.35	400ng	528.027	2109.08	800ng	683.114	2729.44
									100ng	886.083	2656.23	200ng	631.11	2521.42	400ng	555.286	2218.12	800ng	545.549	2179.17
									100ng	560.022	2237.06	200ng	505.089	2521.42	400ng	477.516	1907.04	800ng	757.399	2270.18
									100ng	872.112	2614.32	200ng	551.537	2203.13	400ng	689.359	2754.41	800ng	800.059	2398.16
									100ng	634.564	2535.24	200ng	553.779	2212.09	400ng	863.116	2587.33	800ng	443.227	2212.11
									100ng	679.59	2715.34	200ng	616.722	3079.58	400ng	543.784	2172.11	800ng	653.598	2611.37
									100ng	586.051	2341.18	200ng	738.036	2212.09	400ng	649.707	3244.51	800ng	761.706	2283.1
									100ng	786.747	2358.23	200ng	945.454	2834.35	400ng	804.383	2411.13	800ng	571.53	2283.1
									100ng	786.417	2357.24	200ng	567.675	2834.35	400ng	603.539	2411.13	800ng	819.049	2455.13
									100ng	590.065	2357.24	200ng	744.697	2232.08	400ng	811.88	3244.5	800ng	693.031	2077.08
									100ng	607.823	2428.27	200ng	793.075	2377.21	400ng	832.125	2494.36	800ng	862.764	2586.28
									100ng	898.116	2692.33	200ng	580.291	2318.14	400ng	864.43	2591.28	800ng	647.323	2586.27
									100ng	669.353	2674.39	200ng	626.555	2503.2	400ng	648.575	2591.28	800ng	519.615	1556.83
									100ng	892.133	2674.39	200ng	575.816	2300.24	400ng	647.59	2587.34	800ng	601.309	2402.21
									100ng	582.562	2327.22	200ng	795.659	3179.61	400ng	877.395	2630.17	800ng	647.59	2587.34
									100ng	776.411	2327.22	200ng	576.067	2301.24	400ng	624.344	2494.36	800ng	514.261	2054.02
									100ng	987.763	2961.27	200ng	498.015	1989.04	400ng	682.325	2726.28	800ng	732.394	2195.17
									100ng	839.082	2515.23	200ng	663.685	1989.04	400ng	658.55	2631.18	800ng	856.765	2568.28
									100ng	952.448	3806.77	200ng	609.307	2434.21	400ng	561.023	2241.07	800ng	685.347	2054.03
									100ng	715.372	2858.46	200ng	567.058	2265.21	400ng	884.79	2652.35	800ng	564.297	2254.17
									100ng	683.38	2730.5	200ng	932.464	2795.38	400ng	525.791	2100.14	800ng	922.473	2765.4
									100ng	691.089	2761.33	200ng	558.775	2232.08	400ng	666.335	2662.32	800ng	643.077	2569.29
									100ng	582.561	2327.22	200ng	460.854	2300.24	400ng	835.802	2505.39	800ng	514.461	2568.28
									100ng	776.412	2327.22	200ng	866.942	3464.75	400ng	663.844	2652.36	800ng	451.638	2254.16
									100ng	578.554	2311.2	200ng	726.604	2903.39	400ng	670.083	2677.31	800ng	933.146	2797.42
									100ng	771.067	2311.19	200ng	709.342	2834.34	400ng	851.422	2552.25	800ng	727.063	2179.17
									100ng	841.476	2522.41	200ng	812.074	2434.21	400ng	519.062	2591.28	800ng	793.395	2378.17
									100ng	682.881	2728.5	200ng	631.36	2522.42	400ng	557.778	2228.09	800ng	595.299	2378.18
									100ng	931.164	2791.48	200ng	755.741	2265.21	400ng	643.712	1929.12	800ng	910.483	2729.43
									100ng	684.112	2733.43	200ng	564.547	2255.17	400ng	627.102	2505.39	800ng	752.061	2254.17
									100ng	623.081	2489.3	200ng	747.752	2241.24	400ng	696.058	2086.16	800ng	700.114	2797.43
									100ng	830.441	2489.31	200ng	703.833	2812.31	400ng	483.036	1929.12	800ng	494.044	1973.16
									100ng	654.588	2615.33	200ng	968.469	2903.39	400ng	738.372	2213.1	800ng	572.037	2285.13
									100ng	591.574	2363.27	200ng	651.332	2602.31	400ng	638.817	2552.25	800ng	683.114	2729.44
									100ng	695.111	2777.42	200ng	696.855	2784.4	400ng	511.255	2552.25	800ng	680.573	2719.27
									100ng	582.563	2327.23	200ng	577.804	2308.19	400ng	925.125	2773.36	800ng	819.051	2455.14
									100ng	556.809	2224.22	200ng	928.808	2784.41	400ng	716.014	2146.03	800ng	693.031	2077.08
									100ng	573.055	2289.2	200ng	546.292	2727.43	400ng	591.031	2361.1	800ng	653.6	2611.38
									100ng	896.145	2686.42	200ng	813.095	2437.27	400ng	554.026	2213.08	800ng	871.127	2611.37
									100ng	672.361	2686.42	200ng	770.068	2308.19	400ng	743.367	2228.09	800ng	681.075	2721.28
									100ng	742.077	2224.22	200ng	621.844	2484.35	400ng	744.034	2230.09	800ng	785.648	2354.93
									100ng	776.415	2327.23	200ng	557.686	2784.4	400ng	558.028	2229.09	800ng	549.044	2193.15
									100ng	780.89	3120.54	200ng	575.817	2300.25	400ng	802.052	2404.14	800ng	798.729	2394.17
									100ng	871.779	2613.32	200ng	551.004	2201	400ng	864.429	2591.27	800ng	603.542	2411.14
									100ng	578.554	2311.19	200ng	955.103	2863.29	400ng	668.565	2671.24	800ng	974.789	2922.35
									100ng	788.432	2363.28	200ng	732.865	2928.44	400ng	617.306	2466.2	800ng	799.727	2397.17
									100ng	980.158	2938.46	200ng	980.517	2939.54	400ng	648.575	2591.28	800ng	960.435	2879.29
									100ng	754.138	3013.53	200ng	617.533	2467.11	400ng	891.086	2671.24	800ng	647.588	2587.33
									100ng	763.737	2289.2	200ng	561.065	2241.24	400ng	909.43	2726.28	800ng	624.346	2494.36
									100ng	637.576	2547.28	200ng	548.056	2189.2	400ng	682.325	2726.28	800ng	708.838	2832.33
									100ng	849.767	2547.29	200ng	747.751	2241.24	400ng	747.697	2241.08	800ng	600.049	2397.17
									100ng	700.389	2798.53	200ng	976.814	2928.43	400ng	893.107	2677.31	800ng	721.081	2881.3
									100ng	560.799	2240.17	200ng	823.042	2467.11	400ng	786.062	2356.17	800ng	905.466	2714.38
									100ng	655.603	2619.39	200ng	769.852	3076.39	400ng	601.542	2403.14	800ng	832.124	2494.36
									100ng	747.4	2240.19	200ng	820.647	3279.57	400ng	561.025	2241.08	800ng	758.702	2274.09
									100ng	789.671	3155.66	200ng	618.824	2472.27	400ng	533.271	2662.33	800ng	564.296	2254.16
									100ng	873.799	2619.38	200ng	891.415	2672.23	400ng	737.13	2945.5	800ng	675.074	2697.27
									100ng	754.135	3013.52	200ng	655.844	2620.35	400ng	571.046	2281.16	800ng	497.652	2484.23
									100ng	591.824	2364.27	200ng	1026.13	3076.38	400ng	895.742	2685.21	800ng	793.394	2378.17
									100ng	582.56	2327.22	200ng	525.076	2621.35	400ng	672.059	2685.21	800ng	595.303	2378.19
									100ng	603.509	3013.52	200ng	824.762	2472.27	400ng	670.334	2678.31	800ng	828.748	2484.23
									100ng	878.442	2633.31	200ng	761.388	2282.15	400ng	761.059	2281.16	800ng	479.003	1912.99
									100ng	653.108	2609.41	200ng	871.463	2612.37	400ng	656.589	2623.33	800ng	589.489	2354.93
									100ng	789.672	3155.66	200ng	773.645	3091.56	400ng	719.845	2876.36	800ng	675.324	2698.27
									100ng	870.478	2609.42	200ng	810.063	2428.17	400ng	643.712	1929.12	800ng	800.734	2400.19
									100ng	791.762	3954.78	200ng	607.802	2428.19	400ng	696.858	2784.41	800ng	494.044	1973.15
									100ng	693.33	2770.3	200ng	714.374	3567.84	400ng	483.035	1929.12	800ng	762.38	2285.13
									100ng	581.552	2323.19	200ng	892.713	3567.83	400ng	694.093	2773.35	800ng	790.98	2370.92
									100ng	754.134	3013.52	200ng	848.907	3392.61	400ng	925.125	2773.36	800ng	600.803	2400.19
									100ng	924.109	2770.31	200ng	732.865	2928.44	400ng	642.113	3206.54	800ng	683.114	2729.44
									100ng	653.109	2609.42	200ng	657.569	2627.25	400ng	662.658	1985.96	800ng	651.084	2601.31
									100ng	795.069	2383.19	200ng	493.059	2461.26	400ng	867.723	2601.15	800ng	543.293	1627.86
									100ng	903.174	3609.67	200ng	876.423	2627.25	400ng	802.387	3206.53	800ng	758.705	2274.1
									100ng	581.552	2323.19	200ng	680.113	2717.43	400ng	527.677	2634.35	800ng	477.516	1907.04
									100ng	695.356	2778.4	200ng	617.535	2467.12	400ng	586.058	2341.21	800ng	785.648	2354.93
									100ng	658.347	2630.36	200ng	561.065	2241.24	400ng	669.018	2005.04	800ng	804.383	2411.13
									100ng	832.441	2495.31	200ng	648.573	2591.27	400ng	659.344	2634.35	800ng	603.539	2411.14
									100ng	805.104	2413.3	200ng	747.75	2241.24	400ng	502.015	2005.04	800ng	863.116	2587.33
									100ng	604.08	2413.3	200ng	906.48	2717.43	400ng	879.122	2635.35	800ng	877.399	2630.18
									100ng	686.134	2741.52	200ng	622.581	2487.3	400ng	776.377	2327.12	800ng	624.345	2494.36
									100ng	840.121	2518.35	200ng	570.547	2279.17	400ng	694.832	2776.31	800ng	647.59	2587.34
									100ng	622.838	2488.33	200ng	618.827	2472.28	400ng	875.111	2623.32	800ng	832.124	2494.36
									100ng	673.353	2690.39	200ng	760.395	2279.17	400ng	656.587	2623.33	800ng	825.124	2473.36
									100ng	630.342	2518.35	200ng	864.429	2591.27	400ng	698.582	2791.31	800ng	710.844	2840.35
									100ng	856.198	3421.77	200ng	731.357	2192.06	400ng	710.713	2130.12	800ng	896.422	2687.25
									100ng	830.111	2488.32	200ng	463.516	1851.04	400ng	525.47	2623.32	800ng	876.36	2627.07
									100ng	897.468	2690.39	200ng	676.355	2702.4	400ng	656.853	2624.39	800ng	672.568	2687.25
									100ng	919.193	3673.75	200ng	829.772	2487.3	400ng	553.252	2209.99	800ng	561.025	2241.08
									100ng	504.475	2518.35	200ng	901.468	2702.39	400ng	737.332	2209.98	800ng	888.063	2662.18
									100ng	541.321	2162.26	200ng	835.182	3337.71	400ng	666.342	2662.34	800ng	658.023	2629.07
									100ng	721.427	2162.27	200ng	529.524	2115.08	400ng	533.654	2664.24	800ng	655.855	2620.4
									100ng	658.346	2630.36	200ng	672.594	2687.35	400ng	536.508	2143.01	800ng	494.045	1973.16
									100ng	578.55	2311.18	200ng	706.596	2823.36	400ng	429.733	1715.91	800ng	521.067	2601.31
									100ng	630.341	2518.34	200ng	518.77	2072.06	400ng	781.075	2341.21	800ng	747.697	2241.08
									100ng	840.119	2518.34	200ng	638.562	2551.23	400ng	732.395	2195.17	800ng	651.082	2601.31
									100ng	800.411	2399.22	200ng	851.773	2553.3	400ng	520.296	2078.16	800ng	830.738	2490.2
									100ng	600.308	2398.21	200ng	657.819	2628.25	400ng	586.058	2341.21	800ng	555.285	2218.12
									100ng	770.745	2310.22	200ng	963.103	2887.29	400ng	805.707	2415.11	800ng	623.305	2490.2
									100ng	600.56	2399.22	200ng	722.58	2887.3	400ng	666.322	2662.27	800ng	689.36	2754.42
									100ng	800.745	2400.22	200ng	606.05	2421.18	400ng	747.385	2240.14	800ng	568.523	2271.07
									100ng	541.322	2162.27	200ng	552.313	2206.23	400ng	742.667	2225.99	800ng	875.451	2624.34
									100ng	712.116	2845.44	200ng	680.112	2717.43	400ng	560.791	2240.14	800ng	555.537	2219.12
									100ng	722.622	2887.47	200ng	736.081	2206.23	400ng	533.256	2662.25	800ng	526.839	2630.17
									100ng	630.343	2518.35	200ng	851.082	2551.23	400ng	875.469	2624.39	800ng	524.885	2620.4
									100ng	840.118	2518.34	200ng	634.091	2533.34	400ng	553.253	2209.99	800ng	696.058	2086.16
									100ng	765.649	3059.57	200ng	570.546	2279.16	400ng	656.855	2624.4	800ng	811.883	3244.51
									100ng	904.129	2710.37	200ng	760.394	2279.17	400ng	737.332	2209.98	800ng	522.295	2086.16
									100ng	546.805	2184.2	200ng	676.352	2702.38	400ng	536.508	2143.01	800ng	420.834	2100.14
									100ng	728.734	2184.19	200ng	606.814	2424.24	400ng	829.722	2487.15	800ng	656.587	2623.33
									100ng	724.895	2896.56	200ng	529.304	2114.19	400ng	458.039	2286.17	800ng	477.516	1907.04
									100ng	766.151	3061.58	200ng	758.133	3029.51	400ng	429.734	1715.92	800ng	863.118	2587.34
									100ng	966.193	2896.57	200ng	638.564	2551.23	400ng	524.024	2093.07	800ng	649.706	3244.5
									100ng	728.734	2184.19	200ng	551.054	2201.19	400ng	895.425	2684.26	800ng	804.382	2411.13
									100ng	680.113	2717.43	200ng	901.473	2702.4	400ng	501.789	2004.13	800ng	603.539	2411.13
									100ng	578.8	2312.18	200ng	734.401	2201.19	400ng	762.727	2286.17	800ng	832.125	2494.36
									100ng	840.122	2518.35	200ng	808.749	2424.23	400ng	572.3	2286.18	800ng	703.699	2109.08
									100ng	643.862	2572.42	200ng	683.363	2730.43	400ng	724.579	2895.29	800ng	531.266	2122.04
									100ng	546.803	2184.19	200ng	709.858	2836.41	400ng	671.82	2684.26	800ng	658.299	2630.17
									100ng	728.736	2184.19	200ng	518.771	2072.06	400ng	895.758	2685.26	800ng	877.396	2630.17
									100ng	899.469	2696.39	200ng	675.107	2697.41	400ng	814.771	2442.3	800ng	624.345	2494.36
									100ng	759.622	3035.47	200ng	674.606	2695.4	400ng	688.831	2752.3	800ng	647.59	2587.34
									100ng	780.388	2339.15	200ng	851.772	2553.3	400ng	762.371	2285.1	800ng	909.43	2726.28
									100ng	843.897	3372.57	200ng	876.688	2628.05	400ng	715.009	2143.01	800ng	864.432	2591.28
									100ng	797.927	3188.69	200ng	760.077	2278.22	400ng	783.711	2349.12	800ng	682.324	2726.27
									100ng	607.899	3035.46	200ng	899.138	2695.4	400ng	588.035	2349.12	800ng	663.842	2652.35
									100ng	620.814	2480.23	200ng	871.421	2612.25	400ng	876.695	2628.07	800ng	561.024	2241.07
									100ng	827.417	2480.24	200ng	803.062	2407.17	400ng	536.508	2143.01	800ng	511.255	2552.25
									100ng	759.868	3036.45	200ng	602.548	2407.17	400ng	721.625	2883.48	800ng	494.045	1973.16
									100ng	820.928	3280.69	200ng	995.138	2983.4	400ng	819.399	2456.18	800ng	728.1	2909.38
									100ng	1012.82	3036.45	200ng	570.31	2278.22	400ng	614.801	2456.18	800ng	884.788	2652.35
									100ng	656.944	3280.69	200ng	529.303	2114.19	400ng	836.067	2506.19	800ng	786.062	2356.17
									100ng	645.828	2580.29	200ng	827.397	2480.18	400ng	728.099	2909.38	800ng	744.036	2230.09
									100ng	860.769	2580.29	200ng	800.054	2398.15	400ng	572.521	2287.06	800ng	537.261	2146.02
									100ng	797.926	3188.68	200ng	624.587	2495.33	400ng	627.303	2506.19	800ng	582.681	2909.38
									100ng	807.13	3225.5	200ng	653.817	2612.25	400ng	582.681	2909.38	800ng	835.804	2505.4
									100ng	839.417	3354.65	200ng	709.855	2836.4	400ng	485.735	2909.38	800ng	627.605	2507.4
									100ng	759.868	3036.45	200ng	734.844	2936.36	400ng	559.034	2233.11	800ng	893.108	2677.31
									100ng	838.924	3352.67	200ng	832.446	2495.32	400ng	604.045	2413.16	800ng	670.083	2677.31
									100ng	656.943	3280.69	200ng	758.133	3029.51	400ng	668.382	2003.13	800ng	672.059	2685.21
									100ng	646.331	2582.3	200ng	979.457	2936.36	400ng	501.539	2003.13	800ng	643.712	1929.12
									100ng	547.051	2185.18	200ng	674.604	2695.39	400ng	815.44	2444.3	800ng	716.014	2146.03
									100ng	668.338	2670.33	200ng	803.06	2407.17	400ng	843.114	2527.33	800ng	696.058	2086.16
									100ng	899.176	3593.68	200ng	871.421	2612.25	400ng	918.106	2752.3	800ng	443.425	2213.09
									100ng	788.688	3151.73	200ng	699.833	2796.31	400ng	551.469	2753.31	800ng	738.372	2213.1
									100ng	809.089	2425.25	200ng	746.604	2983.39	400ng	611.332	2442.3	800ng	483.036	1929.12
									100ng	803.733	2409.19	200ng	701.851	2804.38	400ng	632.588	2527.33	800ng	660.07	2637.26
									100ng	759.87	3036.46	200ng	845.434	2534.29	400ng	686.02	2056.05	800ng	420.834	2100.14
									100ng	788.687	3151.72	200ng	529.304	2114.19	400ng	961.832	2883.48	800ng	925.126	2773.36
									100ng	954.471	2861.4	200ng	827.402	2480.19	400ng	514.766	2056.04	800ng	528.054	2636.24
									100ng	606.347	2422.37	200ng	734.132	2933.51	400ng	469.737	1875.93	800ng	591.031	2361.1
									100ng	649.338	2594.33	200ng	872.13	2614.38	400ng	783.713	2349.12	800ng	694.095	2773.36
									100ng	743.12	2969.46	200ng	832.448	2495.33	400ng	589.057	2353.2	800ng	395.438	1973.16
									100ng	808.127	2422.37	200ng	822.752	2466.24	400ng	689.083	2753.31	800ng	909.43	2726.27
									100ng	770.104	3077.4	200ng	816.647	3263.57	400ng	721.629	2883.49	800ng	682.325	2726.28
									100ng	998.214	3989.83	200ng	614.826	2456.28	400ng	481.419	2883.48	800ng	743.368	2228.09
									100ng	716.103	2861.39	200ng	617.315	2466.24	400ng	970.463	2909.37	800ng	891.086	2671.24
									100ng	821.179	3281.69	200ng	819.433	2456.29	400ng	577.501	2883.48	800ng	668.566	2671.24
									100ng	838.923	3352.67	200ng	699.835	2796.32	400ng	575.553	2299.19	800ng	557.778	2228.09
									100ng	606.347	2422.37	200ng	526.284	2627.39	400ng	728.103	2909.39	800ng	648.575	2591.28
									100ng	808.127	2422.37	200ng	659.59	2635.34	400ng	582.683	2909.38	800ng	864.432	2591.28
									100ng	906.769	2718.29	200ng	673.851	2692.38	400ng	483.002	1928.99	800ng	851.42	2552.25
									100ng	762.62	3047.46	200ng	878.784	2634.34	400ng	805.059	2413.16	800ng	506.013	2021.03
									100ng	964.783	2892.33	200ng	601.809	2404.22	400ng	767.068	2299.19	800ng	748.366	2243.08
									100ng	698.365	2790.44	200ng	659.34	2634.34	400ng	668.384	2003.14	800ng	873.386	2618.14
									100ng	1016.49	3047.47	200ng	609.572	2435.27	400ng	535.853	2675.24	800ng	561.024	2241.08
									100ng	606.347	2422.36	200ng	576.294	2302.15	400ng	843.116	2527.33	800ng	638.817	2552.25
									100ng	808.126	2422.36	200ng	529.303	2114.19	400ng	541.455	2703.24	800ng	511.255	2552.25
									100ng	802.419	3206.66	200ng	768.055	2302.15	400ng	644.306	2574.2	800ng	494.045	1973.16
									100ng	552.289	2206.13	200ng	812.425	2435.26	400ng	626.549	2503.18	800ng	562.796	2248.16
									100ng	736.055	2206.15	200ng	780.149	3117.58	400ng	784.677	2352.01	800ng	786.062	2356.17
									100ng	664.342	2654.35	200ng	673.349	2690.37	400ng	469.738	1875.93	800ng	533.269	2662.32
									100ng	721.363	2882.43	200ng	898.134	2692.39	400ng	588.759	2352.01	800ng	601.541	2403.14
									100ng	885.455	2654.35	200ng	595.571	2379.26	400ng	901.076	2701.21	800ng	737.131	2945.5
									100ng	903.134	2707.39	200ng	681.858	2724.41	400ng	589.055	2353.2	800ng	959.457	2876.36
									100ng	970.484	2909.44	200ng	908.812	2724.42	400ng	676.058	2701.21	800ng	670.08	2677.3
									100ng	736.05	2206.14	200ng	614.826	2456.28	400ng	621.831	2484.3	800ng	888.119	2662.34
									100ng	835.437	3338.73	200ng	816.646	3263.56	400ng	690.677	2070.02	800ng	893.108	2677.31
									100ng	728.111	2909.42	200ng	756.651	3023.58	400ng	542.779	2168.09	800ng	761.059	2281.16
									100ng	837.143	3345.55	200ng	822.75	2466.23	400ng	489.527	1955.09	800ng	589.906	2945.5
									100ng	865.385	2594.14	200ng	819.433	2456.28	400ng	534.475	2668.35	800ng	895.743	2685.21
									100ng	599.052	2393.19	200ng	793.764	2379.28	400ng	401.432	2003.13	800ng	719.844	2876.35
									100ng	798.403	2393.19	200ng	832.447	2495.33	400ng	805.059	2413.16	800ng	672.06	2685.22
									100ng	747.135	2985.52	200ng	844.909	3376.61	400ng	604.047	2413.16	800ng	643.713	1929.13
									100ng	627.066	2505.24	200ng	576.292	2302.15	400ng	668.384	2003.14	800ng	617.306	2466.2
									100ng	835.752	2505.24	200ng	869.087	2605.25	400ng	501.539	2003.13	800ng	576.077	2876.35
									100ng	880.919	3520.65	200ng	659.59	2635.34	400ng	971.166	2911.48	800ng	666.334	2662.32
									100ng	756.387	3022.53	200ng	979.487	2936.44	400ng	835.062	2503.17	800ng	571.045	2281.16
									100ng	844.74	2532.21	200ng	529.291	2114.14	400ng	644.307	2574.21	800ng	494.046	2466.2
									100ng	756.382	3022.51	200ng	705.388	2114.15	400ng	518.26	2070.02	800ng	925.124	2773.36
									100ng	574.119	2866.56	200ng	847.406	3386.6	400ng	626.549	2503.17	800ng	662.658	1985.96
									100ng	880.432	3518.71	200ng	892.451	2675.34	400ng	785.073	2353.2	800ng	694.096	2773.36
									100ng	755.899	3020.57	200ng	638.021	1912.05	400ng	471.446	2353.2	800ng	669.018	2005.04
									100ng	755.9	3020.58	200ng	844.909	3376.61	400ng	646.342	2582.34	800ng	504.506	2015
									100ng	583.566	2331.24	200ng	729.392	2914.55	400ng	874.096	2620.27	800ng	867.726	2601.16
									100ng	777.752	2331.24	200ng	479.259	1914.01	400ng	778.72	2334.14	800ng	867.726	2601.16
									100ng	604.92	3020.57	200ng	585.55	2339.18	400ng	584.291	2334.14	800ng	497.244	1985.95
									100ng	835.427	3338.68	200ng	838.44	2513.31	400ng	589.057	2353.21	800ng	878.789	2634.35
									100ng	755.9	3020.58	200ng	629.082	2513.31	400ng	861.455	2582.35	800ng	875.107	2623.31
									100ng	896.475	2687.41	200ng	814.754	2442.25	400ng	928.095	2782.27	800ng	586.059	2341.21
									100ng	839.411	2516.22	200ng	833.463	2498.37	400ng	780.063	2338.17	800ng	802.389	3206.53
									100ng	686.103	2741.39	200ng	891.749	2673.23	400ng	828.775	2484.31	800ng	669.353	2006.04
									100ng	755.9	3020.58	200ng	611.317	2442.24	400ng	696.32	2782.26	800ng	793.377	3170.49
									100ng	549.083	2741.39	200ng	724.102	2893.39	400ng	845.914	3380.63	800ng	698.582	2791.3
									100ng	853.408	3410.61	200ng	529.292	2114.15	400ng	690.677	2070.02	800ng	527.676	2634.35
									100ng	771.886	3084.52	200ng	672.33	2686.3	400ng	621.831	2484.3	800ng	659.344	2634.36
									100ng	686.103	2741.39	200ng	965.137	2893.4	400ng	524.267	2617.3	800ng	776.042	2326.11
									100ng	971.145	2911.42	200ng	626.57	2503.26	400ng	757.056	2269.15	800ng	525.471	2623.32
									100ng	787.392	3146.55	200ng	759.033	2275.08	400ng	559.032	2233.11	800ng	694.836	2776.32
									100ng	771.887	3084.53	200ng	736.144	2941.55	400ng	585.299	2338.17	800ng	875.112	2623.32
									100ng	771.885	3084.52	200ng	787.881	3148.5	400ng	873.057	2617.16	800ng	710.713	2130.12
									100ng	837.045	4181.19	200ng	757.868	3028.45	400ng	655.081	2617.3	800ng	553.252	2209.99
									100ng	623.067	2489.25	200ng	654.069	2613.25	400ng	836.748	2508.23	800ng	698.83	2792.3
									100ng	830.417	2489.24	200ng	571.816	2284.24	400ng	536.467	2678.31	800ng	551.269	2752.31
									100ng	776.721	2328.15	200ng	871.087	2611.25	400ng	627.814	2508.23	800ng	656.59	2623.34
									100ng	712.374	2846.48	200ng	717.802	2868.19	400ng	670.834	2680.31	800ng	657.357	2626.4
									100ng	721.756	2163.25	200ng	606.496	3028.45	400ng	700.598	2799.37	800ng	737.33	2209.98
									100ng	666.717	3329.55	200ng	845.449	2534.33	400ng	620.064	2477.23	800ng	656.589	2623.34
									100ng	827.743	2481.22	200ng	479.259	1914.02	400ng	826.417	2477.24	800ng	666.341	2662.34
									100ng	827.415	2480.23	200ng	595.819	2380.26	400ng	664.034	1990.09	800ng	429.734	1715.91
									100ng	780.186	3117.72	200ng	835.09	2503.26	400ng	560.305	2238.2	800ng	520.299	2078.18
									100ng	779.686	3115.72	200ng	723.59	2891.34	400ng	655.821	2620.26	800ng	781.073	2341.21
									100ng	789.378	3154.49	200ng	794.09	2380.26	400ng	515.871	2575.33	800ng	732.395	2195.17
									100ng	789.372	3154.47	200ng	891.415	2672.23	400ng	874.093	2620.26	800ng	712.838	2848.33
									100ng	1016.82	3048.45	200ng	575.698	2874.46	400ng	778.718	2334.14	800ng	501.539	2003.14
									100ng	847.113	2539.33	200ng	833.461	2498.37	400ng	584.29	2334.14	800ng	549.547	2195.17
									100ng	625.81	2500.22	200ng	587.494	2933.44	400ng	744.106	2973.4	800ng	689.082	2753.31
									100ng	834.078	2500.22	200ng	653.57	2611.26	400ng	612.808	2448.21	800ng	805.706	2415.1
									100ng	728.36	2910.42	200ng	923.193	3689.75	400ng	571.556	2283.2	800ng	747.385	2240.14
												200ng	537.071	2145.26	400ng	761.742	2283.21	800ng	560.791	2240.14
												200ng	622.557	2487.2	400ng	816.737	2448.2	800ng	666.32	2662.26
												200ng	715.76	2145.26	400ng	953.143	2857.41	800ng	875.468	2624.39
												200ng	829.741	2487.21	400ng	715.111	2857.42	800ng	525.684	2624.39
												200ng	752.367	3006.44	400ng	655.291	2618.14	800ng	737.333	2209.98
												200ng	593.328	2370.29	400ng	490.447	2448.21	800ng	656.853	2624.39
												200ng	695.602	2779.39	400ng	780.066	2338.18	800ng	763.845	3052.36
												200ng	927.133	2779.38	400ng	757.054	2269.15	800ng	595.486	2973.4
												200ng	956.85	2868.54	400ng	585.299	2338.17	800ng	510.609	1529.81
												200ng	571.818	2284.25	400ng	568.045	2269.16	800ng	520.295	2078.16
												200ng	653.57	2611.26	400ng	526.019	2101.06	800ng	429.734	1715.91
												200ng	775.643	3099.55	400ng	559.032	2233.1	800ng	698.364	2093.08
												200ng	633.563	2531.23	400ng	644.588	2575.33	800ng	819.395	2456.17
												200ng	738.043	2212.12	400ng	648.339	2590.34	800ng	501.537	2003.13
												200ng	736.122	2941.46	400ng	518.87	2590.32	800ng	896.091	2686.26
												200ng	844.416	2531.23	400ng	933.795	2799.37	800ng	458.04	2286.17
												200ng	769.649	3075.57	400ng	864.113	2590.32	800ng	762.729	2286.17
												200ng	820.891	3280.54	400ng	676.058	2701.21	800ng	572.299	2286.17
												200ng	615.92	3075.57	400ng	744.69	2232.05	800ng	657.52	2627.06
												200ng	537.071	2145.26	400ng	700.598	2799.37	800ng	895.763	2685.27
												200ng	811.604	3243.39	400ng	901.076	2701.21	800ng	907.438	2720.3
												200ng	630.094	2517.35	400ng	683.105	2729.4	800ng	814.773	2442.3
												200ng	747.409	2240.21	400ng	777.404	2330.2	800ng	814.771	2442.3
												200ng	695.602	2779.39	400ng	564.79	2256.14	800ng	918.104	2752.3
												200ng	871.358	2612.06	400ng	668.347	2003.03	800ng	671.816	2684.24
												200ng	663.728	3314.61	400ng	933.795	2799.37	800ng	876.359	2627.06
												200ng	584.308	2917.51	400ng	501.449	2503.22	800ng	715.009	2143.01
												200ng	898.444	2693.32	400ng	700.598	2799.37	800ng	784.38	2351.13
												200ng	730.133	2917.51	400ng	880.801	2640.39	800ng	688.83	2752.3
												200ng	647.327	2586.29	400ng	905.778	2715.32	800ng	536.508	2143.01
												200ng	544.058	2173.21	400ng	660.854	2640.39	800ng	761.703	2283.09
												200ng	724.883	2896.51	400ng	608.053	2429.19	800ng	611.331	2442.3
												200ng	862.767	2586.29	400ng	790.98	2370.92	800ng	680.582	2719.31
												200ng	479.259	1914.01	400ng	888.758	2664.26	800ng	721.625	2883.48
												200ng	703.13	2809.5	400ng	436.235	1741.92	800ng	819.397	2456.18
												200ng	746.873	2984.47	400ng	445.996	1780.96	800ng	668.38	2003.13
												200ng	626.835	2504.32	400ng	448.981	1792.9	800ng	876.695	2628.07
												200ng	835.444	2504.32	400ng	666.819	2664.26	800ng	604.046	2413.16
												200ng	937.17	2809.49	400ng	810.402	2429.19	800ng	836.069	2506.19
												200ng	862.15	3445.58	400ng	713.368	2850.45	800ng	627.303	2506.19
												200ng	763.621	3051.46	400ng	435.975	1740.88	800ng	582.681	2909.37
												200ng	1020.8	3060.4	400ng	679.581	2715.3	800ng	469.738	1875.93
												200ng	622.556	2487.2	400ng	600.289	2398.13	800ng	728.101	2909.38
												200ng	674.085	2693.32	400ng	883.393	2648.16	800ng	843.114	2527.33
												200ng	589.567	2355.25	400ng	485.246	1937.96	800ng	686.018	2056.04
												200ng	580.279	2318.1	400ng	662.297	2646.17	800ng	814.773	2442.3
												200ng	773.372	2318.1	400ng	550.774	2200.08	800ng	918.105	2752.3
												200ng	756.056	2266.15	400ng	556.298	2222.17	800ng	514.765	2056.04
[truncated: 871 more rows]

## Sheet: Figure 9
Figure 9		within same XL group					within different XL group					FDR
		rep1	rep2	rep3	av	sd	rep1	rep2	rep3	av	sd	rep1	rep2	rep3	av	sd
XlinkX	stepped HCD	540	543	526	536.333	9.07377	57	39	53	49.6667	9.45163	0.0954774	0.0670103	0.0915371	0.0846749	0.0154244
	MS3	420	416	418	418	2	34	32	37	34.3333	2.51661	0.0748899	0.0714286	0.0813187	0.075879	0.00501871
	MS2-MS2	435	429	420	428	7.54983	25	40	34	33	7.54983	0.0543478	0.0852878	0.0748899	0.0715085	0.0157447

## Sheet: Supplementary Figure 1
		proteomewide search
		intraFDR	interFDR	true intra	false intra	true inter	false inter
Annika	on	0	0.0753138	26	0	221	18
	off	0	0.0753138	26	0	221	18
XlinkX	on	0	0.198157	19	0	348	86
	off	0	0.18038	19	0	259	57
pLink	on	0.0555556	0.102273	17	1	79	9
	off	0.0625	0.0816327	15	1	90	8
MaxLynx	on	0.0149254	0.0989583	66	1	173	19
	off	0.0196078	0.0876289	50	1	177	17
xiSearch	on	0.0722892	0.0108696	77	6	455	5
	off	0.0138889	0.012959	71	1	457	6

## Sheet: Supplementary Figure 2
	control = Panel A				SEC = Panel B
tool	total XL	true XL	false XL	FDR	total XL	true XL	false XL	FDR
MeroX	352	315	37	0.105114	803	615	188	0.234122
Annika	265	247	18	0.0679245	470	446	24	0.0510638
XlinkX	248	237	11	0.0443548	571	518	53	0.0928196
pLink	48	47	1	0.0208333	50	49	1	0.02
MaxLynx	163	154	9	0.0552147	534	507	27	0.0505618
xiSearch	445	429	16	0.0359551	-	-	-	-
Panel C
DB size	true XL					false XL					FDR
	rep1	rep2	rep3	average	SD	rep1	rep2	rep3	average	SD	rep1	rep2	rep3	average	SD
171	563	583	697	614.333	72.2865	18	16	18	17.3333	1.1547	0.0309811	0.0267112	0.0251748	0.027	0.00300845
671	515	503	716	578	119.662	21	10	33	21.3333	11.5036	0.0391791	0.0194932	0.0440587	0.0342437	0.0130052
5171	295	304	427	342	73.7496	12	14	19	15	3.60555	0.0390879	0.0440252	0.0426009	0.0419047	0.00254117
20334	250	240	166	218.667	45.8839	10	14	5	9.66667	4.50925	0.0384615	0.0551181	0.0292398	0.0409398	0.013116

[truncated: 4 more sheets: Supplementary Figure 3, Supplementary Figure 4, Supplementary Figure 7, Sheet16]
